# Supplementary material for: Extracellular Vesicles from Human Induced Pluripotent Stem Cells Exhibit a Unique MicroRNA and CircRNA Signature
Source: Int J Biol Sci. 2024 Nov 22;20(15):6255–78. doi: 10.7150/ijbs.100113 (PMC11628337; doi:10.7150/ijbs.100113)
Supplement: Supplementary file 2 — Supplementary data. [file ijbsv20p6255s2.xls]

## Sheet: Results
# Barcode:	YWA34 YXH39
# Created By:	GUEST
# Default CRT Analysis Start Cycle:	1.0
# Efficiency:	[hsa-miR-654_001611 = 100.0% hsa-miR-575_001617 = 100.0% hsa-miR-548L_002904 = 100.0% hsa-miR-143_002249 = 100.0% hsa-miR-369-5p_001021 = 100.0% hsa-miR-626_001559 = 100.0% hsa-miR-7-2#_002314 = 100.0% hsa-miR-662_001607 = 100.0% hsa-miR-616_001589 = 100.0% hsa-miR-302c_000533 = 100.0% hsa-miR-624_001557 = 100.0% hsa-miR-1269_002789 = 100.0% hsa-miR-98_000577 = 100.0% hsa-miR-557_001525 = 100.0% …
# Instrument Type in the Study:	QuantStudio™ 12K Flex Real-Time PCR System
# Last Modified Date/Time:	06-04-2019 15:51:31 CEST
# Max CT:	40.0
# Normalization Method:	Global Normalization
# Number of Experiments in Study:	2
# RQ Min/Max Calculation:	Confidence Level = 95.0%
# Reference Biological Group:	ct
# Study Comments:
# Study Description:
# Study Name:	mario ottobre 2018
Biological Group Name	Sample Name	Target Name	Amp Score	Cq Conf	Cʀт Start	Cʀт	Cʀт Mean	Adjusted Cʀт Mean	ΔCʀт Mean	ΔCʀт SE	RQ	RQ Min	RQ Max	P-Value	Omit
ct	CBMSc B	hsa-miR-519b-3p_002384	1.045	0	1	Undetermined					1
hipsc	HiPSC B	hsa-miR-93#_002139	1.562	0.978	1	15.763	15.587	15.587	-5.886	0.133	2.97	1.996	4.419	0.019
HESC	HESC B	hsa-miR-1296_002908	1.335	0.933	1	16.893	16.893	16.893	-4.637		3.507
ct	MV 331 A	hsa-miR-212_000515	1.379	0.909	1	15.994	15.552	15.552	-1.052	0.938	1	0	3,870.022	1
hipsc	MV 43 B	hsa-miR-1247_002893	1.154	0.567	1	19.812	19.324	19.324	-1.859	0.945	2.419	0.001	9,957.869	0.461
hipsc	MV 43 B	hsa-miR-935_002178	1.27	0.869	1	15.98	16.341	16.341	-5.132	0.275	17.088	7.535	38.751
ct	MV 331 A	hsa-miR-556-5p_002344	0.675	0	1	Undetermined					1
ct	MV 331 A	hsa-miR-486-3p_002093	1.005	0.231	1	13.834	20.745	20.745	4.14	6.414	1	0	3,419,785,967,132,040,300,000,000.000	1
hipsc	HiPSC B	hsa-miR-32#_002111	0.768	0.396	1	23.143	23.143	23.143	1.502		18.68
ct	CBMSc A	hsa-miR-25_000403	1.586	0.938	1	12.706	12.581	12.581	-4.024	0.371	1	0.038	26.195	1
hipsc	MV 43 B	hsa-miR-1263_002784	0	0	1	Undetermined	27.077	27.077	5.435
hipsc	HiPSC B	hsa-miR-1282_002803	0.968	0.85	1	27.608	25.347	25.347	4.163	1.804	2.478	0	19,646,422.000	0.534
hipsc	MV 43 A	hsa-miR-125a-5p_002198	1.333	0.927	1	15.973	16.178	16.178	-1.602	0.435	0.089	0.024	0.325	0.079
HESC	HESC B	hsa-miR-9#_002231	1.55	0.963	1	16.398	16.398	16.398	-5.131		278.743
ct	MV 331 A	hsa-miR-210_000512	1.276	0.905	1	8.814	9.921	9.921	-6.683	0.61	1	0.005	215.784	1
ct	MV 331 B	hsa-miR-93#_002139	1.465	0.95	1	16.768	16.944	16.944	-4.316	0.009	1	0.92	1.086	1
ct	MV 331 A	hsa-miR-222_002276	1.384	0.848	1	6.447	6.638	6.638	-9.967	0.306	1	0.068	14.752	1
HESC	HESC B	hsa-miR-586_001539	1.509	0.965	1	25.255	25.255	25.255	3.726		3.567
hipsc	HiPSC A	hsa-miR-17_002308	1.607	0.938	1	7.084	6.866	6.866	-10.914	0.2	6.6	3.633	11.988	0.019
ct	MV 331 B	hsa-miR-34b_002102	1.215	0.904	1	16.809	16.401	16.401	-4.859	0.594	1	0.005	186.503	1
ct	MV 331 A	hsa-miR-376c_002122	1.151	0.65	1	9.319	10.099	10.099	-6.505	0.284	1	0.082	12.182	1
ct	CBMSc B	hsa-miR-125b-2#_002158	1.414	0.96	1	19.563	19.598	19.598	-1.662	0.221	1	0.143	7.002	1
hipsc	HiPSC A	hsa-miR-24_000402	1.565	0.931	1	10.535	9.875	9.875	-7.904	0.242	0.118	0.058	0.244	0.044
ct	CBMSc A	hsa-miR-100_000437	1.475	0.955	1	7.112	6.828	6.828	-9.777	0.213	1	0.154	6.5	1
ct	CBMSc A	hsa-miR-154_000477	1.458	0.964	1	17.705	17.754	17.754	1.15	0.546	1	0.008	122.494	1
ct	CBMSc A	hsa-miR-574-3p_002349	1.485	0.938	1	11.062	10.14	10.14	-6.465	0.426	1	0.024	42.521	1
HESC	HESC B	hsa-miR-647_001600	0.744	0	1	Undetermined
hipsc	MV 41 A	hsa-miR-181c_000482	1.16	0.92	1	23.495	21.862	21.862	4.082	0.414	0.693	0.202	2.381	0.55
HESC	HESC A	hsa-miR-301_000528	1.486	0.965	1	12.997	12.997	12.997	-5.727		10.841
hipsc	MV 41 B	hsa-miR-593_001547	0.369	0	1	Undetermined	19.45	19.45	-2.192		48.527
HESC	HESC A	hsa-miR-384_000574	0.966	0.345	1	18.288	18.288	18.288	-0.437
hipsc	HiPSC B	hsa-miR-1263_002784	0.854	0.67	1	27.077	27.077	27.077	5.435
HESC	HESC A	hsa-miR-660_001515	1.554	0.963	1	15.839	15.839	15.839	-2.885		2.565
HESC	HESC A	hsa-miR-220c_002211	0	0	1	Undetermined
HESC	HESC B	hsa-miR-1256_002850	1.114	0.573	1	26.764	26.764	26.764	5.234		3.698
ct	CBMSc B	hsa-miR-1262_002852	1.357	0.944	1	23.897	24.626	24.626	3.366	0.914	1	0	3,138.143	1
hipsc	MV 43 A	hsa-miR-532_001518	1.523	0.966	1	13.3	14.207	14.207	-3.573	0.098	1.833	1.367	2.458	0.093
ct	MV 331 A	hsa-miR-25_000403	1.43	0.94	1	12.455	12.581	12.581	-4.024	0.371	1	0.038	26.195	1
hipsc	MV 43 B	hsa-miR-149#_002164	0	0	1	Undetermined
hipsc	MV 43 A	hsa-miR-146b-3p_002361	1.381	0.955	1	24.493	24.912	24.912	7.132	0.843	0.141	0.011	1.736	0.178
ct	CBMSc A	hsa-miR-323-3p_002227	1.505	0.927	1	14.441	14.493	14.493	-2.111	0.549	1	0.008	126.128	1
hipsc	HiPSC B	hsa-miR-1269_002789	1.535	0.961	1	24.495	24.426	24.426	2.952	0.757	0.743	0.078	7.109	0.75
hipsc	HiPSC B	hsa-miR-1252_002860	1.398	0.968	1	31.244	31.244	31.244	9.603
HESC	HESC A	hsa-miR-323-3p_002227	1.362	0.917	1	24.824	24.824	24.824	6.1		0.003
hipsc	HiPSC B	hsa-miR-191#_002678	1.466	0.971	1	20.54	21.257	21.257	-0.216	0.524	1.626	0.341	7.756	0.364
hipsc	HiPSC B	hsa-miR-513C_002756	0.757	0	1	Undetermined	26.603	26.603	5.214	0.615
ct	MV 331 B	hsa-miR-26a-1#_002443	1.277	0.932	1	19.964	20.545	20.545	-0.715	0.395	1	0.031	32.557	1
ct	MV 331 B	hsa-miR-769-3p_002003	1.078	0.843	1	25.783	24.619	24.619	3.359	1.349	1	0	145,059.047	1
hipsc	HiPSC B	hsa-miR-592_001546	1.536	0.973	1	18.729	18.577	18.577	-2.896	0.111	1,534.953	1,103.159	2,135.758	0.006
HESC	HESC B	hsa-miR-592_001546	1.523	0.978	1	18.519	18.519	18.519	-3.011		1,662.471
ct	CBMSc A	hsa-miR-28_000411	1.572	0.95	1	10.374	10.267	10.267	-6.338	0.389	1	0.033	30.741	1
hipsc	MV 43 A	hsa-miR-218_000521	1.423	0.894	1	11.7	13.017	13.017	-4.763	0.185	0.728	0.42	1.265	0.315
ct	MV 331 A	hsa-miR-374_000563	1.481	0.931	1	10.701	11.565	11.565	-5.04	0.367	1	0.039	25.384	1
ct	MV 331 B	hsa-miR-1244_002791	1.397	0.974	1	24.204	23.256	23.256	1.996	1.134	1	0	21,666.635	1
ct	MV 331 B	hsa-miR-1204_002872	0	0	1	Undetermined					1
hipsc	HiPSC B	hsa-miR-1290_002863	1.422	0.939	1	21.807	21.614	21.614	0.141	0.075	0.444	0.355	0.556	0.528
hipsc	MV 43 A	hsa-miR-517c_001153	1.258	0.725	1	9.687	11.891	11.891	-5.889	0.577	427,437.719	76,543.859	2,386,906.000	0.147
hipsc	HiPSC B	hsa-miR-744#_002325	1.593	0.981	1	20.719	20.302	20.302	-1.171	0.185	1.11	0.639	1.927	0.698
hipsc	MV 43 A	hsa-miR-335_000546	1.351	0.928	1	12.509	14.548	14.548	-3.232	0.496	0.201	0.046	0.881	0.31
HESC	HESC A	hsa-miR-433_001028	0	0	1	Undetermined
hipsc	HiPSC B	hsa-miR-378_000567	1.591	0.981	1	19.587	20.146	20.146	-1.327	0.365	24.106	8.127	71.503	0.072
HESC	HESC B	hsa-miR-938_002181	1.339	0.949	1	26.795	26.795	26.795	5.266		2.114
ct	CBMSc B	hsa-miR-144#_002148	1.393	0.968	1	25.295	26.195	26.195	4.935	1.085	1	0	14,081.083	1
HESC	HESC B	hsa-miR-363#_001283	1.438	0.981	1	18.893	18.893	18.893	-2.637
HESC	HESC B	hsa-miR-625#_002432	1.524	0.954	1	18.083	18.083	18.083	-3.447		0.562
hipsc	MV 43 B	hsa-miR-1274A_002883	1.375	0.866	1	6.749	7.478	7.478	-13.995	0.417	4.767	1.376	16.515	0.104
ct	MV 331 A	hsa-miR-886-5p_002193	1.495	0.963	1	13.018	13.027	13.027	-3.577	0.488	1	0.014	73.498	1
ct	CBMSc B	hsa-miR-30b#_002129	1.071	0.919	1	23.836	25.64	25.64	4.381	1.99	1	0	40,893,872.000	1
hipsc	MV 41 B	hsa-miR-26a-2#_002115	1.403	0.948	1	24.259	22.692	22.692	1.219	0.514	1.983	0.428	9.176	0.422
hipsc	MV 43 A	hsa-miR-147b_002262	1.195	0.701	1	27.813	28.371	28.371	10.591	0.6	2.427	0.406	14.514	0.475
hipsc	MV 41 A	hsa-miR-889_002202	1.441	0.974	1	27.761	25.765	25.765	7.985	1.109	0.004	0	0.105	0.18
ct	MV 331 B	hsa-miR-26b#_002444	1.302	0.881	1	21.181	21.343	21.343	0.083	0.024	1	0.81	1.235	1
ct	MV 331 B	mmu-let-7d#_001178	1.149	0.592	1	22.757	22.937	22.937	1.677	0.005	1	0.957	1.045	1
ct	MV 331 A	hsa-miR-576-3p_002351	1.486	0.976	1	17.567	17.698	17.698	1.093	0.366	1	0.04	25.22	1
HESC	HESC A	hsa-miR-192_000491	1.547	0.97	1	16.254	16.254	16.254	-2.471		3.135
hipsc	MV 43 B	hsa-miR-99a#_002141	1.272	0.932	1	27.536	26.213	26.213	4.74	1.345	0.006	0	0.312	0.051
HESC	HESC B	hsa-miR-552_001520	1.088	0.691	1	25.555	25.555	25.555	4.026		1.068
hipsc	HiPSC B	hsa-miR-1228#_002763	1.017	0.714	1	16.872	16.872	16.872	-4.77		3.349
ct	CBMSc B	hsa-miR-29b-1#_002165	1.464	0.931	1	16.325	17.554	17.554	-3.706	1.414	1	0	256,126.234	1
ct	CBMSc B	hsa-miR-1283_002890	0	0	1	Undetermined					1
ct	CBMSc B	hsa-miR-146a#_002163	0	0	1	Undetermined					1
hipsc	MV 43 B	hsa-miR-19a#_002424	1.214	0.858	1	21.163	22.192	22.192	0.719	0.146	5.112	3.304	7.911	0.466
hipsc	MV 41 A	hsa-miR-31_002279	1.418	0.952	1	11.515	10.908	10.908	-6.872	0.161	0.092	0.057	0.149	0.006
ct	MV 331 A	hsa-miR-27a_000408	1.382	0.856	1	8.717	8.894	8.894	-7.71	0.32	1	0.06	16.698	1
ct	MV 331 B	hsa-miR-135b#_002159	1.144	0.851	1	19.979	19.663	19.663	-1.597	0.501	1	0.012	82.221	1
hipsc	MV 43 B	hsa-miR-106a#_002170	1.348	0.932	1	16.902	18.867	18.867	-2.606	0.611
HESC	HESC B	hsa-let-7f-2#_002418	1.02	0.54	1	26.882	26.882	26.882	5.353		0.21
hipsc	HiPSC A	hsa-miR-512-5p_001145	1.532	0.978	1	16.933	16.626	16.626	-1.154	0.406
hipsc	MV 41 A	hsa-miR-454_002323	1.286	0.895	1	13.172	12.294	12.294	-5.486	0.34	3.192	1.159	8.789	0.083
HESC	HESC B	hsa-let-7g#_002118	1.07	0.845	1	25.509	25.509	25.509	3.98		1.255
ct	CBMSc B	hsa-miR-144_002676	0.666	0.433	1	18.693	18.693	18.693	-2.752		1
ct	MV 331 A	mmu-miR-96_000186	1.271	0.465	1	27.069	27.069	27.069	10.961		1
ct	CBMSc A	hsa-miR-211_000514	0.925	0.419	1	14.817	14.817	14.817	-2.284		1
hipsc	HiPSC B	hsa-miR-1179_002776	1.497	0.969	1	25.404	24.419	24.419	2.946	0.93	2.28	0.142	36.492	0.405
hipsc	HiPSC A	hsa-miR-502-3p_002083	1.579	0.975	1	20.35	21.063	21.063	3.283	0.466	0.882	0.22	3.547	0.852
hipsc	MV 41 A	hsa-miR-34a_000426	1.498	0.962	1	13.837	12.819	12.819	-4.961	0.322	0.405	0.155	1.06	0.463
hipsc	HiPSC B	hsa-miR-1254_002818	1.503	0.978	1	22.151	22.654	22.654	1.181	0.555	1.37	0.261	7.182	0.404
hipsc	MV 41 A	hsa-miR-133b_002247	1.229	0.956	1	22.293	21.541	21.541	3.761	0.356	43.345	14.99	125.334
ct	CBMSc B	hsa-miR-592_001546	1.435	0.967	1	27.412	28.948	28.948	7.688	1.722	1	0	3,858,611.500	1
hipsc	MV 43 B	hsa-miR-552_001520	1.188	0.912	1	26.708	26.697	26.697	5.224	0.43	0.465	0.129	1.676
ct	MV 331 A	hsa-miR-485-3p_001277	1.15	0.782	1	15.913	16.61	16.61	0.006	0.201	1	0.17	5.878	1
ct	MV 331 B	hsa-miR-562_001529	0.605	0	1	Undetermined					1
hipsc	MV 41 A	hsa-miR-653_002292	1.33	0.949	1	26.63	25.339	25.339	7.559	0.889
hipsc	MV 43 A	hsa-miR-886-3p_002194	1.401	0.96	1	21.082	15.118	15.118	-2.662	3.676	0.586	0	33,842.469	0.438
hipsc	HiPSC B	hsa-miR-586_001539	1.543	0.973	1	23.688	23.506	23.506	2.033	0.418	11.531	3.315	40.113	0.081
hipsc	MV 41 A	hsa-miR-484_001821	1.28	0.926	1	11.734	11.018	11.018	-6.762	0.15	1.03	0.658	1.613	0.998
hipsc	MV 43 A	hsa-miR-212_000515	1.39	0.935	1	18.603	19.349	19.349	1.57	0.349	0.162	0.057	0.46	0.373
hipsc	MV 41 A	mmu-miR-124a_001182	1.453	0.965	1	18.828	18.067	18.067	0.287	0.057	182.325	153.848	216.073	0.002
hipsc	MV 41 B	hsa-miR-607_001570	0	0	1	Undetermined
HESC	HESC B	hsa-miR-643_001594	0.794	0.663	1	16.773	16.773	16.773	-4.756		4.098
hipsc	MV 43 B	hsa-miR-1272_002845	1.281	0.9	1	19.746	20.534	20.534	-0.939	0.025	46.911	43.493	50.597
HESC	HESC B	hsa-miR-1184_002842	1.149	0.905	1	24.619	24.619	24.619	3.09		7.534
HESC	HESC A	hsa-miR-148a_000470	1.458	0.963	1	13.476	13.476	13.476	-5.248		114.428
HESC	HESC A	mmu-miR-93_001090	1.609	0.969	1	11.435	11.435	11.435	-7.29		4.74
ct	MV 331 B	hsa-miR-374b#_002391	1.129	0.889	1	30.02	29.11	29.11	7.85	1.095	1	0	15,440.813	1
ct	MV 331 A	hsa-miR-127_000452	1.491	0.962	1	8.799	8.821	8.821	-7.783	0.475	1	0.015	65.367	1
HESC	HESC B	hsa-miR-628-3p_002434	1.485	0.949	1	24.802	24.802	24.802	3.273		0.232
hipsc	MV 41 B	hsa-miR-640_001584	0.778	0	1	Undetermined	21.916	21.916	0.274		0.292
hipsc	HiPSC A	hsa-miR-627_001560	1.583	0.967	1	25.213	24.381	24.381	6.601	0.326	3.712	1.404	9.814	0.063
hipsc	HiPSC A	hsa-miR-148b_000471	1.514	0.963	1	16.357	16.778	16.778	-1.002	0.309	2.079	0.828	5.224	0.141
hipsc	MV 41 A	hsa-let-7g_002282	1.268	0.945	1	25.832	23.884	23.884	6.104	0.655	0.002	0	0.014	0.124
hipsc	HiPSC B	hsa-miR-409-3p_002332	1.519	0.953	1	18.392	20.121	20.121	-1.352	0.983	0.001	0	0.01	0.036
ct	MV 331 B	hsa-miR-149#_002164	0.382	0.234	1	19.235	19.235	19.235	-1.839		1
hipsc	MV 41 B	hsa-miR-143#_002146	0.398	0	1	Undetermined
ct	MV 331 A	hsa-miR-431_001979	1.274	0.918	1	13.13	13.498	13.498	-3.106	0.128	1	0.324	3.082	1
hipsc	MV 41 B	hsa-miR-29a#_002447	1.372	0.915	1	20.755	19.412	19.412	-2.061	0.385	0.083	0.026	0.261	0.15
ct	CBMSc A	hsa-miR-199a-3p_002304	1.494	0.949	1	9.837	9.316	9.316	-7.288	0.025	1	0.806	1.241	1
ct	MV 331 B	hsa-miR-593_002411	0.657	0	1	Undetermined					1
hipsc	MV 41 A	hsa-miR-431_001979	0	0	1	Undetermined	20.677	20.677	2.71		0.018
HESC	HESC B	hsa-miR-1182_002830	0	0	1	Undetermined
hipsc	HiPSC B	hsa-miR-644_001596	0.692	0	1	Undetermined
ct	CBMSc A	hsa-miR-31_002279	1.536	0.95	1	6.822	6.29	6.29	-10.315	0.035	1	0.732	1.367	1
HESC	HESC A	mmu-miR-491_001630	1.498	0.976	1	17.577	17.577	17.577	-1.147		3.758
hipsc	HiPSC B	hsa-miR-524_001173	1.458	0.923	1	21.513	20.234	20.234	-1.239	0.598	662.926	111.532	3,940.313
ct	MV 331 B	hsa-miR-218-1#_002094	0.637	0	1	Undetermined					1
ct	MV 331 B	hsa-miR-577_002675	0.953	0	1	Undetermined	29.897	29.897	8.451		1
HESC	HESC A	hsa-miR-148b_000471	1.552	0.98	1	17.626	17.626	17.626	-1.098		2.223
HESC	HESC A	mmu-miR-499_001352	1.234	0.863	1	28.116	28.116	28.116	9.392		3.153
ct	CBMSc A	hsa-miR-106b_000442	1.6	0.976	1	10.956	10.457	10.457	-6.147	0.002	1	0.983	1.018	1
hipsc	MV 41 B	hsa-miR-202#_002362	0.461	0	1	Undetermined
hipsc	HiPSC B	hsa-miR-1182_002830	0.748	0	1	Undetermined
hipsc	MV 41 B	hsa-miR-1304_002874	0.975	0.351	1	20.02	18.49	18.49	-2.983	0.517	2.758	0.59	12.882	0.264
hipsc	HiPSC A	hsa-miR-100_000437	1.455	0.971	1	16.625	16.904	16.904	-0.875	0.24	0.002	0.001	0.004	0.093
ct	MV 331 B	hsa-miR-1252_002860	0.391	0	1	Undetermined					1
ct	MV 331 B	hsa-miR-1274A_002883	1.366	0.861	1	9.301	9.518	9.518	-11.742	0.032	1	0.756	1.322	1
hipsc	MV 43 A	hsa-miR-223_002295	0.961	0.232	1	15.254	21.473	21.473	3.693	2.806	0.54	0	2,325.917
hipsc	HiPSC B	hsa-miR-1183_002841	1.206	0.776	1	21.642	17.469	17.469	-3.715	3.715	2.073	0	335,670,820,208,640.000	0.608
ct	MV 331 B	hsa-miR-524_001173	0	0	1	Undetermined	29.579	29.579	8.134		1
hipsc	HiPSC B	hsa-miR-29b-2#_002166	1.37	0.958	1	25.249	26.129	26.129	4.655	0.929	0.38	0.024	6.077	0.457
ct	CBMSc B	hsa-miR-338-5P_002658	1.016	0.223	1	15.424	15.424	15.424	-6.022		1
hipsc	MV 43 B	hsa-miR-617_001591	1.145	0.88	1	28.493	27.933	27.933	6.749	1.018
hipsc	MV 41 A	hsa-miR-512-3p_001823	1.53	0.953	1	9.66	8.905	8.905	-8.875	0.422	28,317.305	8,041.208	99,720.047	0.065
HESC	HESC A	RNU44_001094	1.435	0.888	1	9.571	10.125	10.125	-10.002	0.836	1.124	0.001	1,777.888	0.671
HESC	HESC A	RNU44_001094	1.492	0.951	1	9.556	10.125	10.125	-10.002	0.836	1.124	0.001	1,777.888	0.671
HESC	HESC A	RNU44_001094	1.451	0.927	1	9.594	10.125	10.125	-10.002	0.836	1.124	0.001	1,777.888	0.671
HESC	HESC A	RNU44_001094	1.475	0.906	1	9.545	10.125	10.125	-10.002	0.836	1.124	0.001	1,777.888	0.671
HESC	HESC A	RNU44_001094	1.484	0.94	1	9.544	10.125	10.125	-10.002	0.836	1.124	0.001	1,777.888	0.671
HESC	HESC A	RNU44_001094	1.486	0.962	1	9.512	10.125	10.125	-10.002	0.836	1.124	0.001	1,777.888	0.671
HESC	HESC A	RNU44_001094	1.514	0.945	1	9.554	10.125	10.125	-10.002	0.836	1.124	0.001	1,777.888	0.671
HESC	HESC A	RNU44_001094	1.513	0.95	1	9.596	10.125	10.125	-10.002	0.836	1.124	0.001	1,777.888	0.671
hipsc	MV 43 A	hsa-miR-886-5p_002193	1.447	0.965	1	24.486	17.453	17.453	-0.326	4.14	0.105	0	24,209.666	0.663
HESC	HESC B	RNU44_001094	1.473	0.944	1	10.658	10.125	10.125	-10.002	0.836	1.124	0.001	1,777.888	0.671
HESC	HESC B	RNU44_001094	1.466	0.959	1	10.7	10.125	10.125	-10.002	0.836	1.124	0.001	1,777.888	0.671
HESC	HESC B	RNU44_001094	1.469	0.943	1	10.729	10.125	10.125	-10.002	0.836	1.124	0.001	1,777.888	0.671
HESC	HESC B	RNU44_001094	1.453	0.936	1	10.711	10.125	10.125	-10.002	0.836	1.124	0.001	1,777.888	0.671
HESC	HESC B	RNU44_001094	1.452	0.918	1	10.631	10.125	10.125	-10.002	0.836	1.124	0.001	1,777.888	0.671
HESC	HESC B	RNU44_001094	1.463	0.954	1	10.766	10.125	10.125	-10.002	0.836	1.124	0.001	1,777.888	0.671
HESC	HESC B	RNU44_001094	1.494	0.963	1	10.777	10.125	10.125	-10.002	0.836	1.124	0.001	1,777.888	0.671
HESC	HESC B	RNU44_001094	1.466	0.903	1	10.558	10.125	10.125	-10.002	0.836	1.124	0.001	1,777.888	0.671
hipsc	MV 41 B	hsa-miR-335#_002185	1.354	0.921	1	16.639	15.17	15.17	-6.303	1.173	0.15	0.005	4.952	0.223
hipsc	MV 43 B	hsa-miR-30c-2#_002110	0.833	0.626	1	24.738	24.041	24.041	2.857	1.155	0.26	0	6,820.030	0.388
hipsc	MV 41 A	hsa-miR-219-1-3p_002095	1.36	0.964	1	26.459	25.755	25.755	7.975	0.644	1.262	0.185	8.625	0.473
hipsc	MV 43 B	hsa-miR-591_001545	0	0	1	Undetermined	25.912	25.912	4.27
hipsc	HiPSC A	hsa-miR-758_001990	1.491	0.976	1	23.747	25.297	25.297	7.517	0.9	0.003	0	0.041	0.114
hipsc	MV 43 A	hsa-miR-296_000527	1.142	0.853	1	12.281	12.178	12.178	-5.601	0.584	3.581	0.628	20.434	0.131
ct	MV 331 A	hsa-miR-340_002258	1.37	0.918	1	16.785	17.732	17.732	1.127	0.45	1	0.019	52.726	1
hipsc	MV 43 A	mmu-miR-137_001129	1.43	0.969	1	20.826	21.212	21.212	3.432	0.663	0.007	0.001	0.054	0.134
hipsc	HiPSC A	hsa-miR-654_001611	1.311	0.924	1	20.806	22.006	22.006	4.226	1.156	0.005	0	0.161	0.324
hipsc	HiPSC A	hsa-miR-95_000433	1.521	0.98	1	16.616	16.715	16.715	-1.065	0.315	399.23	155.845	1,022.709	0.035
hipsc	HiPSC B	hsa-miR-135b#_002159	1.55	0.935	1	14.656	14.841	14.841	-6.632	0.177	32.793	19.35	55.574	0.017
HESC	HESC A	hsa-miR-598_001988	1.566	0.969	1	17.312	17.312	17.312	-1.413		8.885
ct	MV 331 B	hsa-miR-143#_002146	1.013	0.604	1	14.843	14.339	14.339	-6.921	0.689	1	0.002	433.018	1
hipsc	MV 41 B	hsa-miR-338-5P_002658	0.932	0	1	Undetermined	25.191	25.191	4.008	0.108	0.001	0	0.002
hipsc	HiPSC A	hsa-miR-367_000555	1.574	0.937	1	6.415	5.589	5.589	-12.191	0.458	20,922.822	5,343.937	81,917.977	0.097
hipsc	MV 41 B	hsa-miR-378_002243	1.283	0.45	1	15.174	15.565	15.565	-5.908	0.49	8.205	1.905	35.339	0.981
hipsc	MV 41 A	hsa-miR-196b_002215	1.446	0.963	1	26.793	26.793	26.793	8.141		0
ct	MV 331 B	hsa-miR-19b-1#_002425	1.352	0.954	1	17.703	18.061	18.061	-3.198	0.173	1	0.217	4.605	1
ct	MV 331 B	hsa-miR-223#_002098	0.424	0	1	Undetermined					1
ct	MV 331 B	hsa-miR-196a#_002336	0	0	1	Undetermined	29.194	29.194	7.749		1
hipsc	MV 41 A	hsa-miR-30b_000602	1.377	0.917	1	10.337	9.26	9.26	-8.52	0.139	1.552	1.025	2.35	0.062
HESC	HESC B	hsa-miR-518c#_001158	1.164	0.733	1	24.042	24.042	24.042	2.513
hipsc	MV 41 B	hsa-miR-452#_002330	0	0	1	Undetermined
ct	CBMSc A	hsa-miR-548c-5p_002429	1.586	0.97	1	23.672	23.661	23.661	7.057	0.486	1	0.014	71.956	1
hipsc	HiPSC B	hsa-miR-186#_002105	1.557	0.983	1	24.651	24.097	24.097	2.624	0.214	5.233	2.766	9.902	0.03
HESC	HESC A	hsa-miR-185_002271	1.553	0.974	1	18.113	18.113	18.113	-0.611		1.198
ct	CBMSc B	hsa-miR-656_001510	1.494	0.962	1	16.561	16.46	16.46	-4.8	0.084	1	0.477	2.098	1
hipsc	HiPSC A	hsa-miR-200a_000502	1.528	0.959	1	14.318	13.81	13.81	-3.97	0.474	0.399	0.097	1.639	0.073
ct	MV 331 B	hsa-miR-192#_002272	1.265	0.915	1	24.845	25.556	25.556	4.296	0.526	1	0.01	102.906	1
hipsc	MV 43 B	hsa-miR-1208_002880	0.735	0.387	1	13.543	13.749	13.749	-7.725	0.751	39.625	4.216	372.408	0.216
hipsc	HiPSC A	hsa-miR-517a_002402	1.437	0.899	1	12.535	12.036	12.036	-5.744	0.421	108,131.219	30,851.678	378,986.219
hipsc	HiPSC B	hsa-miR-1203_002877	0.566	0	1	Undetermined
hipsc	MV 43 A	hsa-miR-302c_000533	1.397	0.921	1	5.753	6.578	6.578	-11.202	0.319	46,813.035	18,074.910	121,243.219	0.052
hipsc	MV 41 A	hsa-miR-126_002228	1.249	0.855	1	13.211	12.277	12.277	-5.503	0.253	19.475	9.157	41.42	0.033
hipsc	HiPSC B	hsa-miR-665_002681	0.824	0.437	1	11.278	11.278	11.278	-10.364		277.335
ct	CBMSc A	hsa-miR-512-3p_001823	1.192	0.496	1	22.553	22.519	22.519	5.915	0.463	1	0.017	58.956	1
ct	MV 331 B	hsa-miR-567_001534	0	0	1	Undetermined					1
HESC	HESC A	hsa-miR-886-3p_002194	1.495	0.955	1	14.687	14.687	14.687	-4.037		1.52
hipsc	MV 41 A	U6 rRNA_001973	1.31	0.884	1	6.362	6.042	6.042	-13.584	1.052	1.658	0.254	10.809	0.748
hipsc	MV 41 A	U6 rRNA_001973	1.305	0.832	1	5.751	6.042	6.042	-13.584	1.052	1.658	0.254	10.809	0.748
hipsc	MV 41 A	U6 rRNA_001973	1.329	0.875	1	6.233	6.042	6.042	-13.584	1.052	1.658	0.254	10.809	0.748
hipsc	MV 41 A	U6 rRNA_001973	1.317	0.826	1	5.684	6.042	6.042	-13.584	1.052	1.658	0.254	10.809	0.748
hipsc	MV 41 A	U6 rRNA_001973	1.321	0.887	1	6.01	6.042	6.042	-13.584	1.052	1.658	0.254	10.809	0.748
hipsc	MV 41 A	U6 rRNA_001973	1.357	0.851	1	5.781	6.042	6.042	-13.584	1.052	1.658	0.254	10.809	0.748
hipsc	MV 41 A	U6 rRNA_001973	1.357	0.841	1	5.951	6.042	6.042	-13.584	1.052	1.658	0.254	10.809	0.748
hipsc	MV 41 A	U6 rRNA_001973	1.357	0.915	1	6.013	6.042	6.042	-13.584	1.052	1.658	0.254	10.809	0.748
hipsc	MV 41 B	U6 rRNA_001973	1.294	0.847	1	5.595	6.042	6.042	-13.584	1.052	1.658	0.254	10.809	0.748
hipsc	MV 41 B	U6 rRNA_001973	1.306	0.886	1	5.386	6.042	6.042	-13.584	1.052	1.658	0.254	10.809	0.748
hipsc	MV 41 B	U6 rRNA_001973	1.295	0.945	1	5.565	6.042	6.042	-13.584	1.052	1.658	0.254	10.809	0.748
hipsc	MV 41 B	U6 rRNA_001973	1.32	0.918	1	5.417	6.042	6.042	-13.584	1.052	1.658	0.254	10.809	0.748
hipsc	MV 41 B	U6 rRNA_001973	1.36	0.903	1	5.562	6.042	6.042	-13.584	1.052	1.658	0.254	10.809	0.748
hipsc	MV 41 B	U6 rRNA_001973	1.395	0.955	1	5.525	6.042	6.042	-13.584	1.052	1.658	0.254	10.809	0.748
hipsc	MV 41 B	U6 rRNA_001973	1.37	0.935	1	5.402	6.042	6.042	-13.584	1.052	1.658	0.254	10.809	0.748
hipsc	MV 41 B	U6 rRNA_001973	1.394	0.939	1	5.359	6.042	6.042	-13.584	1.052	1.658	0.254	10.809	0.748
ct	CBMSc A	hsa-miR-146b-3p_002361	1.551	0.947	1	20.978	20.906	20.906	4.302	0.425	1	0.024	42.173	1
ct	MV 331 B	hsa-miR-1243_002854	0.625	0	1	Undetermined	28.909	28.909	7.464		1
hipsc	MV 41 B	hsa-miR-658_001513	0.689	0	1	Undetermined
ct	MV 331 B	hsa-miR-30c-2#_002110	1.001	0.644	1	22.815	22.174	22.174	0.914	0.826	1	0.001	1,449.426	1
hipsc	MV 43 A	hsa-miR-130b_000456	1.453	0.913	1	11.78	12.129	12.129	-5.651	0.471	2.782	0.684	11.32	0.181
hipsc	MV 41 A	hsa-miR-10a_000387	1.32	0.936	1	27.445	28.845	28.845	11.065	2.319	0.001	0	0.705	0.451
HESC	HESC A	hsa-miR-655_001612	0.899	0.593	1	28.95	28.95	28.95	10.225		0.001
hipsc	MV 43 B	hsa-miR-573_001615	1.261	0.874	1	23.238	24.22	24.22	2.747	0.134	4.473	2.998	6.674
hipsc	MV 41 A	hsa-miR-299-5p_000600	0.536	0	1	Undetermined	26.076	26.076	8.109		0.006
hipsc	MV 43 B	hsa-miR-32#_002111	0.718	0	1	Undetermined	23.143	23.143	1.502		18.68
hipsc	MV 41 B	hsa-miR-1206_002878	0	0	1	Undetermined
hipsc	MV 43 A	hsa-miR-221_000524	1.469	0.933	1	8.695	9.527	9.527	-8.252	0.318	0.446	0.173	1.153	0.146
ct	CBMSc A	hsa-miR-197_000497	1.359	0.947	1	15.752	14.54	14.54	-2.064	0.715	1	0.002	545.149	1
ct	CBMSc A	hsa-miR-518b_001156	1.151	0.127	1	15.569	10.203	10.203	-6.401	4.869	1	0	4,203,349,115,226,030,100.000	1
ct	CBMSc B	hsa-miR-15b#_002173	1.342	0.943	1	15.316	14.851	14.851	-6.409	0.279	1	0.085	11.716	1
hipsc	MV 43 A	hsa-miR-197_000497	1.044	0.81	1	14.246	14.957	14.957	-2.823	0.348	1.692	0.599	4.776	0.418
ct	CBMSc B	hsa-miR-548I_002909	1.405	0.958	1	29.593	32.123	32.123	10.863	2.715	1	0	24,224,315,392.000	1
HESC	HESC A	hsa-miR-140-3p_002234	1.37	0.947	1	20.356	20.356	20.356	1.632		0.255
ct	MV 331 A	hsa-miR-517a_002402	0.675	0	1	Undetermined	28.079	28.079	10.979		1
hipsc	HiPSC A	hsa-miR-342-5p_002147	1.028	0.545	1	18.724	18.109	18.109	0.33	3.259	3.526	0	58,727.410	0.421
ct	CBMSc A	hsa-miR-450a_002303	1.546	0.973	1	20.99	21.24	21.24	4.635	0.746	1	0.001	713.256	1
ct	MV 331 A	hsa-miR-487a_001279	1.252	0.928	1	17.948	18.13	18.13	1.525	0.315	1	0.063	15.98	1
HESC	HESC A	hsa-miR-507_001051	0.524	0	1	Undetermined
hipsc	MV 43 A	hsa-miR-618_001593	1.257	0.55	1	20.192	20.905	20.905	3.125	0.184	0.02	0.011	0.034	0.5
hipsc	HiPSC A	hsa-miR-15a_000389	1.466	0.96	1	16.252	16.637	16.637	-1.143	0.286	0.692	0.295	1.625	0.376
hipsc	HiPSC A	hsa-miR-887_002374	1.301	0.892	1	21.23	21.224	21.224	3.444	0.176	2.317	1.372	3.912	0.356
hipsc	MV 43 B	hsa-miR-96#_002140	0	0	1	Undetermined
hipsc	MV 41 B	hsa-miR-604_001567	0	0	1	Undetermined
hipsc	MV 41 B	hsa-miR-769-3p_002003	1.254	0.946	1	25.586	24.648	24.648	3.175	0.543	1.136	0.225	5.732	0.915
hipsc	MV 41 A	hsa-miR-219-2-3p_002390	1.368	0.9	1	21.97	21.678	21.678	3.898	0.767	62.377	6.342	613.555
HESC	HESC B	hsa-miR-200b#_002274	1.027	0.497	1	20.819	20.819	20.819	-0.711		1.145
ct	MV 331 B	hsa-miR-361-3p_002116	1.227	0.943	1	20.802	20.031	20.031	-1.229	0.956	1	0	4,553.572	1
HESC	HESC A	hsa-miR-625_002431	1.365	0.962	1	21.206	21.206	21.206	2.482		1.184
HESC	HESC A	hsa-miR-512-5p_001145	1.512	0.976	1	18.72	18.72	18.72	-0.004
hipsc	MV 41 A	hsa-miR-200c_002300	1.3	0.907	1	11.465	10.52	10.52	-7.26	0.132	1,600.864	1,078.368	2,376.523	0.009
ct	CBMSc A	hsa-miR-193b_002367	1.516	0.976	1	9.718	9.055	9.055	-7.55	0.167	1	0.23	4.357	1
hipsc	MV 43 B	hsa-miR-564_001531	1.087	0.374	1	18.413	20.3	20.3	-1.174	1.118	4.12	0.147	115.693	0.19
ct	MV 331 A	mmu-miR-495_001663	1.311	0.959	1	12.099	12.423	12.423	-4.181	0.173	1	0.218	4.577	1
ct	CBMSc B	hsa-miR-578_001619	0	0	1	Undetermined	33.497	33.497	12.423		1
hipsc	HiPSC A	hsa-miR-298_002190	1.173	0.744	1	33.347	33.661	33.661	16.318	0.938
hipsc	MV 41 B	hsa-miR-1243_002854	1.363	0.836	1	27.857	25.811	25.811	4.338	0.795	8.731	0.816	93.465
HESC	HESC A	hsa-miR-505_002089	1.363	0.87	1	17.64	17.64	17.64	-1.084		6.044
hipsc	MV 43 A	hsa-miR-503_001048	1.467	0.965	1	17.174	19.157	19.157	1.378	0.482	0.364	0.087	1.533	0.045
ct	MV 331 A	hsa-miR-197_000497	1.039	0.81	1	13.328	14.54	14.54	-2.064	0.715	1	0.002	545.149	1
hipsc	MV 41 A	hsa-miR-556-3p_002345	1.045	0.909	1	28.785	27.334	27.334	9.555	0.289
hipsc	MV 43 B	hsa-miR-1826_002873	0	0	1	Undetermined
HESC	HESC A	hsa-miR-136_000592	0.773	0.2	1	7.214	7.214	7.214	-11.511		319,955.938
ct	MV 331 A	hsa-miR-148b_000471	1.334	0.938	1	16.146	16.659	16.659	0.054	0.017	1	0.865	1.157	1
hipsc	MV 41 B	hsa-miR-186#_002105	1.485	0.964	1	24.643	24.097	24.097	2.624	0.214	5.233	2.766	9.902	0.03
hipsc	MV 43 A	hsa-miR-132_000457	1.321	0.931	1	16.803	16.979	16.979	-0.801	0.584	0.057	0.01	0.328	0.196
ct	CBMSc B	hsa-miR-191#_002678	1.429	0.97	1	21.41	21.745	21.745	0.485	0.52	1	0.01	97.245	1
ct	MV 331 A	hsa-miR-221_000524	1.462	0.909	1	6.958	7.189	7.189	-9.416	0.266	1	0.096	10.408	1
ct	MV 331 B	hsa-miR-638_001582	1.191	0.634	1	19.511	19.966	19.966	-1.294	0.27	1	0.093	10.74	1
HESC	HESC A	hsa-let-7d_002283	1.466	0.97	1	24.467	24.467	24.467	5.743		0.002
hipsc	HiPSC B	hsa-miR-340#_002259	1.572	0.968	1	15.946	15.611	15.611	-5.862	0.127	6.875	4.714	10.027	0.004
HESC	HESC B	hsa-miR-520c-3p_002400	1.524	0.918	1	16.716	16.716	16.716	-4.813		2.155
hipsc	MV 43 A	mmu-miR-96_000186	1.46	0.95	1	17.262	18.096	18.096	0.316	0.392	1,600.703	497.043	5,154.991
hipsc	HiPSC B	hsa-miR-643_001594	1.139	0.483	1	18.605	18.644	18.644	-2.829	1.149	1.077	0.035	33.194	0.666
hipsc	MV 41 A	hsa-miR-871_002354	0.518	0	1	Undetermined
hipsc	HiPSC B	hsa-miR-1285_002822	1.268	0.778	1	23.251	23.236	23.236	1.763	0.334	0.969	0.357	2.624	0.88
hipsc	MV 41 A	hsa-miR-410_001274	1.307	0.909	1	23.205	22.081	22.081	4.301	1.139	0.002	0	0.049	0.072
hipsc	HiPSC A	hsa-miR-652_002352	1.509	0.947	1	15.272	16.239	16.239	-1.541	0.579	1.4	0.249	7.868	0.572
hipsc	HiPSC B	hsa-miR-1276_002843	1.414	0.938	1	22.413	22.533	22.533	1.06	0.463	2.913	0.733	11.577	0.119
ct	MV 331 B	hsa-miR-609_001573	0.589	0	1	Undetermined					1
HESC	HESC A	hsa-miR-146b_001097	1.561	0.974	1	15.772	15.772	15.772	-2.952		0.384
hipsc	MV 41 B	hsa-miR-1274B_002884	1.432	0.877	1	8.43	8.474	8.474	-12.999	0.319	1.406	0.543	3.645	0.301
hipsc	MV 43 A	hsa-miR-525_001174	1.264	0.679	1	19.572	20.518	20.518	2.739	0.279
HESC	HESC B	hsa-miR-548I_002909	1.23	0.945	1	28.177	28.177	28.177	6.648		18.574
hipsc	MV 43 A	hsa-miR-509-3-5p_002155	0.865	0.24	1	22.236	21.406	21.406	4.063	1.454
ct	MV 331 A	hsa-miR-744_002324	1.365	0.956	1	12.79	12.962	12.962	-3.643	0.325	1	0.057	17.443	1
hipsc	MV 43 B	hsa-miR-575_001617	0	0	1	Undetermined	20.806	20.806	-0.836		9.19
hipsc	MV 43 B	hsa-miR-520c-3p_002400	1.504	0.961	1	11.47	13.832	13.832	-7.641	0.807	15.304	1.378	170.017	0.804
hipsc	MV 41 B	hsa-miR-144_002676	0	0.295	1	25	25.129	25.129	3.656	0.367	0.012	0.004	0.035
hipsc	MV 41 A	mmu-miR-374-5p_001319	1.433	0.913	1	12.667	11.229	11.229	-6.551	0.331	7.567	2.819	20.311	0.055
ct	CBMSc A	hsa-miR-493_002364	1.559	0.947	1	15.502	15.223	15.223	-1.381	0.217	1	0.147	6.791	1
ct	MV 331 A	hsa-miR-29b_000413	1.459	0.961	1	14.066	14.342	14.342	-2.262	0.22	1	0.144	6.96	1
hipsc	MV 41 B	hsa-miR-595_001987	0	0	1	Undetermined
hipsc	HiPSC A	hsa-miR-181a_000480	1.397	0.939	1	17.124	17.512	17.512	-0.267	0.423	0.03	0.008	0.105	0
hipsc	HiPSC B	hsa-miR-196a#_002336	0.477	0	1	Undetermined
hipsc	MV 41 B	hsa-miR-548G_002879	0.566	0	1	Undetermined
hipsc	MV 41 A	hsa-miR-369-5p_001021	0	0	1	Undetermined	29.951	29.951	11.983		0.002
HESC	HESC A	hsa-miR-653_002292	1.307	0.941	1	29.358	29.358	29.358	10.634
HESC	HESC A	hsa-miR-99a_000435	1.407	0.956	1	15.775	15.775	15.775	-2.949		0.009
hipsc	MV 41 B	hsa-miR-548K_002819	1.51	0.959	1	29.802	28.38	28.38	6.907	0.856	9.588	0.746	123.297	0.274
hipsc	MV 41 B	hsa-miR-557_001525	0.616	0	1	Undetermined
HESC	HESC B	hsa-miR-154#_000478	1.35	0.975	1	24.837	24.837	24.837	3.307		0.002
ct	CBMSc A	hsa-miR-125b_000449	1.515	0.918	1	7.347	7.243	7.243	-9.362	0.392	1	0.032	31.588	1
HESC	HESC A	hsa-miR-338-3p_002252	1.437	0.977	1	25.159	25.159	25.159	6.435		107.812
ct	MV 331 A	hsa-miR-219-1-3p_002095	1.371	0.958	1	24.387	24.915	24.915	8.311	0.031	1	0.76	1.317	1
HESC	HESC B	hsa-miR-1269_002789	1.511	0.976	1	23.068	23.068	23.068	1.538		1.98
HESC	HESC B	hsa-miR-1247_002893	1.166	0.725	1	20.261	20.261	20.261	-1.269		1.606
hipsc	MV 43 B	hsa-miR-569_001536	0.607	0	1	Undetermined
hipsc	MV 41 A	hsa-miR-127_000452	1.45	0.969	1	22.846	21.304	21.304	3.524	1.915	0	0	0.119	0.196
HESC	HESC B	hsa-miR-1206_002878	0.393	0	1	Undetermined
ct	MV 331 A	hsa-miR-191_002299	1.507	0.954	1	8.476	8.649	8.649	-7.955	0.324	1	0.058	17.326	1
hipsc	MV 43 A	hsa-miR-452_002329	1.273	0.94	1	19.344	19.825	19.825	2.046	0.373	0.121	0.04	0.368	0.364
hipsc	MV 41 A	hsa-miR-499-3p_002427	0	0	1	Undetermined	31.571	31.571	14.852
HESC	HESC B	hsa-miR-1260_002896	1.361	0.94	1	15.232	15.232	15.232	-6.298		12.544
ct	MV 331 B	hsa-miR-337-3p_002157	1.246	0.968	1	17.526	17.622	17.622	-3.638	0.089	1	0.456	2.193	1
hipsc	MV 41 B	hsa-miR-1284_002903	0.952	0.774	1	27.32	26.157	26.157	4.684	0.461	1.808	0.457	7.149	0.659
hipsc	HiPSC A	hsa-miR-518b_001156	1.426	0.845	1	16.627	14.382	14.382	-3.398	1.066	0.125	0.005	2.996	0.503
hipsc	HiPSC A	hsa-miR-185_002271	1.592	0.974	1	17.215	17.498	17.498	-0.282	0.269	0.954	0.427	2.13	0.83
hipsc	MV 43 A	hsa-miR-199a_000498	0.965	0.876	1	26.803	26.941	26.941	9.598	0.486	0.001	0	0.052	0.147
ct	CBMSc B	hsa-miR-33a_002135	0.568	0	1	Undetermined	25.443	25.443	4.368		1
hipsc	MV 41 B	hsa-miR-181a-2#_002317	1.324	0.975	1	23.838	22.39	22.39	0.917	0.935	0.006	0	0.093	0.011
hipsc	MV 41 B	hsa-miR-431#_002312	0.017	0	1	Undetermined	25.406	25.406	3.765		0.036
hipsc	HiPSC A	hsa-miR-129_000590	1.463	0.977	1	21.664	21.722	21.722	3.942	0.123	6.867	4.758	9.91
ct	CBMSc B	rno-miR-7#_001338	1.473	0.955	1	13.226	12.675	12.675	-8.585	0.366	1	0.04	25.032	1
hipsc	MV 43 B	hsa-miR-15b#_002173	1.363	0.906	1	12.63	13.953	13.953	-7.52	0.288	2.16	0.915	5.099	0.113
ct	MV 331 B	hsa-miR-1255A_002805	1.195	0.827	1	25.548	22.07	22.07	0.81	3.664	1	0	103,410,212,798,464.000	1
hipsc	MV 41 B	hsa-miR-621_001598	0	0	1	Undetermined	22.357	22.357	1.174	2.685
hipsc	HiPSC B	hsa-miR-1267_002885	1.26	0.38	1	15.253	15.111	15.111	-6.363	1.479	65.087	0.791	5,354.305	0.319
ct	CBMSc A	hsa-miR-107_000443	1.372	0.908	1	16.9	17.232	17.232	0.627	0.828	1	0.001	1,469.961	1
hipsc	MV 41 A	hsa-miR-376c_002122	1.082	0.802	1	22.97	21.063	21.063	3.283	0.888	0.001	0	0.016	0.122
HESC	HESC B	hsa-miR-548L_002904	1.403	0.968	1	26.399	26.399	26.399	4.869		1.815
ct	MV 331 B	hsa-miR-708#_002342	1.279	0.535	1	24.849	24.36	24.36	3.1	0.674	1	0.003	379.933	1
hipsc	MV 41 A	hsa-miR-217_002337	1.061	0.653	1	27.382	27.908	27.908	9.598	0.869	0.624	0	1,313.510	0.627
hipsc	HiPSC A	hsa-miR-128a_002216	1.565	0.974	1	15.081	15.721	15.721	-2.059	0.453	3.458	0.896	13.343	0.143
ct	MV 331 B	hsa-miR-25#_002442	1.363	0.945	1	20.127	19.78	19.78	-1.48	0.533	1	0.009	108.983	1
hipsc	MV 43 B	hsa-miR-1301_002827	0.965	0.805	1	21.793	22.792	22.792	1.319	0.449	0.542	0.142	2.067	0.342
hipsc	MV 41 B	hsa-miR-1305_002867	1.21	0.744	1	25.446	24.833	24.833	3.36	0.134	0.139	0.093	0.207	0.503
hipsc	HiPSC A	hsa-miR-654-3p_002239	1.512	0.965	1	27.038	27.038	27.038	9.071		0.014
ct	MV 331 A	hsa-miR-423-5p_002340	1.288	0.922	1	16.869	16.625	16.625	0.021	0.741	1	0.001	681.422	1
hipsc	MV 41 A	hsa-miR-642_001592	1.325	0.938	1	22.815	21.286	21.286	3.506	0.511	1.921	0.419	8.816	0.332
HESC	HESC A	hsa-miR-18b_002217	1.306	0.708	1	12.358	12.358	12.358	-6.366		31.622
hipsc	MV 41 B	hsa-miR-302a#_002381	1.386	0.897	1	9.088	8.592	8.592	-12.881	0.1	115,831.695	85,900.430	156,192.250	0.004
HESC	HESC A	hsa-miR-328_000543	1.486	0.943	1	15.409	15.409	15.409	-3.315		1.105
hipsc	MV 41 A	hsa-miR-128a_002216	1.366	0.938	1	16.691	15.721	15.721	-2.059	0.453	3.458	0.896	13.343	0.143
hipsc	HiPSC A	hsa-miR-455_001280	1.545	0.971	1	16.988	16.95	16.95	-0.829	0.078	1.149	0.911	1.449	0.136
hipsc	MV 43 A	hsa-miR-199b_000500	1.112	0.731	1	18.994	20.58	20.58	2.8	0.325	0.14	0.053	0.371	0.254
ct	MV 331 A	hsa-miR-520g_001121	0.661	0	1	Undetermined	27.865	27.865	10.764		1
ct	MV 331 A	hsa-miR-516a-5p_002416	0.599	0	1	Undetermined					1
ct	CBMSc A	hsa-miR-548a-5p_002412	1.098	0.893	1	28.957	30.016	30.016	13.412	1.556	1	0	891,026.062	1
ct	CBMSc B	hsa-miR-374b#_002391	1.348	0.966	1	28.2	29.11	29.11	7.85	1.095	1	0	15,440.813	1
hipsc	MV 43 B	hsa-miR-550_001544	1.027	0.817	1	26.154	26.521	26.521	5.048	0.28	1.197	0.519	2.76	0.625
hipsc	MV 43 B	hsa-miR-1256_002850	1.219	0.93	1	28.554	26.927	26.927	5.454	1.252	3.177	0.076	133.113	0.295
hipsc	MV 43 B	hsa-miR-483-3p_002339	0	0	1	Undetermined	23.22	23.22	1.579		0.612
ct	CBMSc A	hsa-let-7e_002406	1.43	0.825	1	9.415	9.365	9.365	-7.239	0.447	1	0.019	51.308	1
hipsc	MV 43 B	hsa-miR-33a_002135	1.3	0.954	1	21.033	22.729	22.729	1.256	0.475	8.644	2.098	35.613
ct	MV 331 B	hsa-miR-500_001046	1.214	0.706	1	23.445	22.909	22.909	1.649	0.721	1	0.002	574.476	1
hipsc	MV 41 B	hsa-miR-661_001606	1.092	0.716	1	18.509	18.058	18.058	-3.415	0.352	2.036	0.713	5.818	0.139
hipsc	MV 43 B	hsa-miR-135b#_002159	1.297	0.882	1	14.269	14.841	14.841	-6.632	0.177	32.793	19.35	55.574	0.017
ct	MV 331 B	hsa-miR-630_001563	0	0	1	Undetermined	30.971	30.971	9.526		1
hipsc	HiPSC B	hsa-miR-361-3p_002116	1.436	0.958	1	21.37	21.751	21.751	0.277	0.313	0.352	0.138	0.895	0.439
ct	MV 331 A	hsa-miR-433_001028	1.228	0.924	1	17.148	17.523	17.523	0.918	0.122	1	0.342	2.927	1
ct	CBMSc A	hsa-miR-21_000397	1.462	0.876	1	8.444	8.043	8.043	-8.561	0.095	1	0.432	2.314	1
hipsc	MV 43 A	hsa-miR-216a_002220	0.788	0.803	1	26.191	27.164	27.164	9.478	0.006	0.26	0.246	0.275	0.283
ct	MV 331 B	hsa-miR-548P_002798	1.122	0.35	1	28.022	28.022	28.022	6.948		1
hipsc	HiPSC B	hsa-miR-626_001559	0.546	0	1	Undetermined
hipsc	MV 41 A	hsa-miR-373_000561	1.409	0.955	1	17.524	14.051	14.051	-3.729	1.421	0.894	0.013	61.874	0.801
hipsc	HiPSC A	hsa-miR-150_000473	1.531	0.96	1	15.625	15.322	15.322	-2.458	0.347	68.205	24.206	192.176	0.058
HESC	HESC B	hsa-miR-635_001578	1.121	0.9	1	26.712	26.712	26.712	5.183		3.364
hipsc	MV 41 A	hsa-let-7a_000377	1.311	0.938	1	18.552	17.105	17.105	-0.675	0.784	0.018	0.002	0.19	0.117
ct	CBMSc B	hsa-miR-1298_002861	0.8	0	1	Undetermined					1
ct	CBMSc B	hsa-miR-744#_002325	1.575	0.984	1	20.706	20.239	20.239	-1.021	0.281	1	0.084	11.912	1
hipsc	MV 41 B	hsa-miR-125b-2#_002158	0.872	0	1	Undetermined	23.889	23.889	2.705	0.81	0.048	0	60.734	0.092
hipsc	HiPSC A	hsa-miR-624_002430	0	0	1	Undetermined	30.534	30.534	11.881
hipsc	MV 43 A	hsa-miR-485-5p_001036	0.441	0	1	Undetermined
ct	CBMSc A	hsa-miR-329_001101	1.478	0.969	1	16.938	17.188	17.188	0.584	0.747	1	0.001	722.711	1
HESC	HESC B	hsa-miR-30a-3p_000416	1.471	0.965	1	15.702	15.702	15.702	-5.828		0.026
ct	CBMSc A	hsa-miR-450b-3p_002208	0.859	0	1	Undetermined					1
HESC	HESC B	U6 rRNA_001973	1.521	0.983	1	6.602	6.995	6.995	-13.132	1.86	1.212	0	15,785,389.000	0.722
HESC	HESC B	U6 rRNA_001973	1.489	0.938	1	6.427	6.995	6.995	-13.132	1.86	1.212	0	15,785,389.000	0.722
HESC	HESC B	U6 rRNA_001973	1.494	0.961	1	6.614	6.995	6.995	-13.132	1.86	1.212	0	15,785,389.000	0.722
HESC	HESC B	U6 rRNA_001973	1.503	0.931	1	6.592	6.995	6.995	-13.132	1.86	1.212	0	15,785,389.000	0.722
HESC	HESC B	U6 rRNA_001973	1.517	0.944	1	6.62	6.995	6.995	-13.132	1.86	1.212	0	15,785,389.000	0.722
HESC	HESC B	U6 rRNA_001973	1.507	0.952	1	6.587	6.995	6.995	-13.132	1.86	1.212	0	15,785,389.000	0.722
HESC	HESC B	U6 rRNA_001973	1.504	0.959	1	6.453	6.995	6.995	-13.132	1.86	1.212	0	15,785,389.000	0.722
HESC	HESC B	U6 rRNA_001973	1.501	0.961	1	6.403	6.995	6.995	-13.132	1.86	1.212	0	15,785,389.000	0.722
ct	MV 331 A	hsa-miR-425-5p_001516	1.096	0.712	1	13.831	14.322	14.322	-2.282	0.005	1	0.953	1.049	1
hipsc	MV 41 B	hsa-miR-646_001599	0	0.472	1	9.805	11.855	11.855	-9.992	2.255	4.298	0	1,819,754,368.000	0.504
hipsc	MV 41 A	hsa-miR-28_000411	1.326	0.904	1	12.548	11.997	11.997	-5.783	0.547	0.681	0.133	3.483	0.531
hipsc	HiPSC A	hsa-miR-10a_000387	1.309	0.94	1	26.667	28.845	28.845	11.065	2.319	0.001	0	0.705	0.451
hipsc	MV 43 A	hsa-miR-545_002267	1.496	0.944	1	16.978	19.966	19.966	2.186	1.216	34.735	0.925	1,304.239	0.249
hipsc	MV 43 B	hsa-miR-20a#_002437	1.356	0.953	1	14.447	15.378	15.378	-6.095	0.137	9.025	5.99	13.599	0.006
ct	CBMSc B	hsa-miR-938_002181	1.359	0.954	1	27.544	27.606	27.606	6.346	0.247	1	0.113	8.827	1
ct	MV 331 B	hsa-miR-548H_002816	1.508	0.972	1	26.565	26.113	26.113	4.853	0.637	1	0.004	273.462	1
hipsc	HiPSC B	hsa-miR-635_001578	0.559	0	1	Undetermined	28.62	28.62	6.568		1.288
hipsc	MV 41 A	hsa-miR-520b_001116	1.305	0.92	1	17.54	15.755	15.755	-2.025	0.506	0.007	0.002	0.032
hipsc	MV 43 A	hsa-miR-23a_000399	1.087	0.832	1	18.426	18.463	18.463	0.683	0.521	0.062	0.013	0.294	0.037
hipsc	MV 41 B	hsa-miR-1264_002799	0	0	1	Undetermined	23.558	23.558	2.375	1.185
hipsc	MV 43 A	hsa-miR-200b_002251	1.37	0.879	1	15.203	16.118	16.118	-1.662	0.318	280.996	108.819	725.596	0.05
hipsc	MV 43 A	hsa-miR-487b_001285	1.297	0.823	1	26.315	25.186	25.186	7.407	1.212	0.001	0	0.054	0.076
hipsc	MV 41 A	hsa-miR-329_001101	0	0	1	Undetermined	27.956	27.956	10.613	4.178	0.001	0	9,155,141,173,248.000	0.285
ct	MV 331 A	mmu-miR-137_001129	1.48	0.958	1	12.782	12.968	12.968	-3.637	0.311	1	0.065	15.419	1
ct	MV 331 A	mmu-miR-140_001187	1.452	0.869	1	8.569	10.161	10.161	-6.444	1.095	1	0	15,408.684	1
ct	CBMSc B	rno-miR-29c#_001818	1.476	0.979	1	24.349	24.558	24.558	3.298	0.394	1	0.031	32.256	1
hipsc	MV 41 B	hsa-miR-9#_002231	1.477	0.951	1	17.571	16.343	16.343	-5.13	0.404	278.596	83.616	928.243	0.072
ct	MV 331 B	hsa-miR-765_002643	1.328	0.949	1	24.781	24.452	24.452	3.192	0.515	1	0.011	93.316	1
ct	MV 331 B	hsa-miR-1225-3P_002766	0.767	0	1	Undetermined	21.846	21.846	0.4		1
hipsc	MV 41 B	hsa-miR-101#_002143	1.179	0.525	1	23.059	22.388	22.388	0.915	0.103	1.656	1.217	2.254	0.595
hipsc	MV 41 A	hsa-miR-101_002253	1.329	0.971	1	16.793	15.731	15.731	-2.049	0.105	20.395	14.906	27.904	0.005
hipsc	MV 43 A	hsa-miR-193b_002367	1.352	0.919	1	10.784	10.747	10.747	-7.033	0.744	0.699	0.076	6.43	0.873
hipsc	HiPSC B	hsa-miR-377#_002128	1.266	0.956	1	27.073	27.073	27.073	5.431		0.012
ct	CBMSc B	hsa-miR-432_001026	1.544	0.947	1	12.459	13.063	13.063	-8.197	0.789	1	0.001	1,040.807	1
HESC	HESC A	hsa-miR-324-5p_000539	1.587	0.946	1	14.759	14.759	14.759	-3.965		1.161
HESC	HESC B	hsa-miR-1227_002769	1.322	0.955	1	19.355	19.355	19.355	-2.174		5.732
ct	MV 331 A	hsa-miR-136_000592	1.053	0.489	1	20.824	23.381	23.381	6.777	2.06	1	0	75,957,520.000	1
ct	MV 331 B	hsa-miR-378_000567	1.16	0.88	1	24.027	24.524	24.524	3.264	0.311	1	0.064	15.538	1
hipsc	MV 43 B	hsa-miR-648_001601	0.741	0.663	1	22.267	22.021	22.021	0.837	0.704	0.41	0.001	202.591
ct	MV 331 A	hsa-miR-193a-3p_002250	1.364	0.945	1	20.506	21.167	21.167	4.562	0.164	1	0.236	4.243	1
HESC	HESC B	hsa-miR-591_001545	1.165	0.756	1	26.344	26.344	26.344	4.814
hipsc	MV 41 A	hsa-miR-616_002414	1.467	0.958	1	23.634	23.706	23.706	5.926	0.594	0.214	0.036	1.26	0.012
HESC	HESC B	hsa-miR-516-3p_001149	1.399	0.949	1	24.969	24.969	24.969	3.44		38.351
ct	MV 331 B	hsa-miR-1228#_002763	0	0	1	Undetermined	18.419	18.419	-3.026		1
ct	CBMSc B	hsa-miR-454#_001996	1.427	0.962	1	21.739	21.324	21.324	0.064	0.229	1	0.133	7.524	1
HESC	HESC B	hsa-miR-1304_002874	1.092	0.542	1	19.267	19.267	19.267	-2.263		1.674
hipsc	MV 43 A	hsa-miR-330_000544	1.216	0.919	1	18.459	17.971	17.971	0.192	0.812	0.755	0.067	8.511	0.774
hipsc	MV 41 A	hsa-miR-380-3p_000569	0.726	0	1	Undetermined	24.895	24.895	6.928		0.159
HESC	HESC B	hsa-let-7i#_002172	0.925	0.676	1	29.149	29.149	29.149	7.62		0.012
ct	CBMSc A	hsa-miR-448_001029	0.615	0	1	Undetermined					1
HESC	HESC B	hsa-miR-937_002180	0	0	1	Undetermined
HESC	HESC A	hsa-miR-367_000555	1.584	0.965	1	6.718	6.718	6.718	-12.006		18,402.254
hipsc	HiPSC B	hsa-miR-424#_002309	1.506	0.963	1	20.691	20.711	20.711	-0.763	0.655	0.062	0.009	0.435	0.234
HESC	HESC A	hsa-miR-130b_000456	1.539	0.964	1	12.045	12.045	12.045	-6.68		5.677
hipsc	MV 43 B	hsa-miR-1265_002790	1.347	0.951	1	26.625	27.252	27.252	5.779	0.169
ct	MV 331 B	hsa-miR-18a#_002423	1.291	0.945	1	21.557	21.171	21.171	-0.089	0.571	1	0.007	152.121	1
hipsc	MV 43 B	hsa-miR-1284_002903	0.805	0.408	1	25.734	26.157	26.157	4.684	0.461	1.808	0.457	7.149	0.659
hipsc	MV 41 A	hsa-miR-148a_000470	1.25	0.913	1	13.021	11.783	11.783	-5.997	0.183	192.265	111.277	332.195	0.013
HESC	HESC B	hsa-miR-1300_002902	1.333	0.944	1	21.916	21.916	21.916	0.387		10.438
hipsc	HiPSC B	hsa-miR-302d#_002120	1.537	0.966	1	15.658	15.926	15.926	-5.547	0.863	2,103.083	160.518	27,554.299
hipsc	HiPSC B	hsa-miR-765_002643	0	0.927	1	23.582	24.684	24.684	3.211	0.641	0.986	0.146	6.675	0.836
HESC	HESC A	hsa-miR-302c_000533	1.542	0.958	1	7.436	7.436	7.436	-11.288		49,696.965
hipsc	MV 41 B	hsa-miR-633_001574	0.562	0	1	Undetermined
hipsc	HiPSC B	hsa-miR-617_001591	1.388	0.947	1	27.372	27.933	27.933	6.749	1.018
hipsc	MV 43 A	hsa-miR-433_001028	0.305	0	1	Undetermined	24.352	24.352	6.384		0.023
hipsc	MV 43 A	hsa-miR-191_002299	1.507	0.943	1	9.802	9.966	9.966	-7.813	0.466	0.906	0.226	3.638	0.941
HESC	HESC A	hsa-miR-302b_000531	1.55	0.954	1	5.443	5.443	5.443	-13.282		8,525.696
ct	MV 331 B	hsa-miR-519e#_001166	1.02	0.852	1	27.173	27.173	27.173	6.098		1
hipsc	MV 43 B	hsa-miR-639_001583	1.033	0.787	1	23.276	23.031	23.031	1.558	0.548	2.202	0.43	11.282
hipsc	MV 41 A	hsa-miR-494_002365	0.797	0.31	1	16.107	15.031	15.031	-2.748	1.991	0.496	0.001	188.172	0.616
hipsc	MV 43 A	hsa-let-7c_000379	1.26	0.927	1	26.997	26.617	26.617	9.273	1.004	0	0	0.467	0.277
ct	MV 331 B	hsa-miR-431#_002312	1.323	0.959	1	20.71	20.24	20.24	-1.02	0.655	1	0.003	320.24	1
ct	MV 331 B	hsa-miR-155#_002287	1.198	0.552	1	24.77	24.803	24.803	3.543	0.153	1	0.261	3.837	1
hipsc	MV 41 A	hsa-miR-892a_002195	0.714	0	1	Undetermined
ct	MV 331 B	hsa-miR-129#_002298	1.248	0.919	1	28.692	27.253	27.253	5.993	1.625	1	0	1,639,233.625	1
ct	MV 331 B	hsa-miR-633_001574	0	0	1	Undetermined					1
ct	CBMSc B	hsa-miR-488_001106	0.67	0	1	Undetermined					1
HESC	HESC A	hsa-miR-128a_002216	1.564	0.967	1	16.694	16.694	16.694	-2.03		3.391
hipsc	MV 41 B	hsa-miR-630_001563	0.622	0	1	Undetermined
ct	MV 331 B	hsa-miR-19a#_002424	1.13	0.786	1	26.454	24.333	24.333	3.073	2.306	1	0	661,114,048.000	1
hipsc	MV 43 B	hsa-miR-634_001576	0.449	0	1	Undetermined
hipsc	MV 41 A	hsa-miR-455_001280	1.379	0.954	1	17.935	16.95	16.95	-0.829	0.078	1.149	0.911	1.449	0.136
HESC	HESC A	mmu-miR-496_001953	0.571	0	1	Undetermined
ct	MV 331 B	hsa-miR-935_002178	1.161	0.829	1	20.038	20.038	20.038	-1.037		1
HESC	HESC A	hsa-miR-525_001174	1.253	0.626	1	22.391	22.391	22.391	3.667
hipsc	MV 43 B	hsa-miR-625#_002432	1.429	0.924	1	17.594	18.607	18.607	-2.867	0.332	0.376	0.14	1.011	0.035
ct	MV 331 B	hsa-miR-367#_002121	0	0	1	Undetermined					1
hipsc	MV 41 B	hsa-miR-892b_002214	1.129	0.908	1	27.894	26.434	26.434	5.045	0.797
hipsc	MV 43 B	hsa-miR-1269_002789	1.386	0.96	1	22.419	24.426	24.426	2.952	0.757	0.743	0.078	7.109	0.75
HESC	HESC B	hsa-miR-1293_002905	0.909	0.822	1	25.828	25.828	25.828	4.298		1.024
HESC	HESC A	hsa-miR-518e_002395	1.501	0.969	1	18.714	18.714	18.714	-0.01		879.447
hipsc	MV 43 A	hsa-miR-517b_001152	0.861	0.215	1	11.802	14.161	14.161	-3.619	0.912
ct	CBMSc A	hsa-let-7c_000379	1.582	0.961	1	11.795	12.026	12.026	-4.579	0.728	1	0.002	607.729	1
HESC	HESC A	mmu-miR-137_001129	1.613	0.976	1	22.574	22.574	22.574	3.849		0.006
HESC	HESC A	hsa-miR-561_001528	1.471	0.962	1	26.733	26.733	26.733	8.009		9.684
hipsc	MV 41 A	hsa-miR-154_000477	0.979	0.799	1	27.889	24.987	24.987	7.207	1.066	0.015	0.001	0.361	0.225
hipsc	MV 41 B	hsa-miR-151-5P_002642	1.22	0.74	1	19.139	17.959	17.959	-3.515	0.65	0.41	0.059	2.847	0.345
HESC	HESC B	hsa-miR-769-3p_002003	1.206	0.829	1	23.369	23.369	23.369	1.839		2.868
hipsc	MV 41 B	hsa-miR-581_001622	1.027	0.794	1	29.508	27.723	27.723	6.334	1.123	0.795	0	15,632.711	0.689
hipsc	HiPSC A	hsa-miR-520a_001167	1.122	0.591	1	19.25	17.187	17.187	-0.593	1.027	0.018	0.001	0.396
ct	MV 331 A	hsa-miR-548d_001605	1.522	0.975	1	23.757	24.251	24.251	7.647	0.002	1	0.98	1.021	1
ct	MV 331 A	hsa-miR-876-3p_002225	0.546	0	1	Undetermined	29.938	29.938	12.837		1
ct	MV 331 B	hsa-miR-99a#_002141	1.445	0.971	1	18.469	18.533	18.533	-2.727	0.122	1	0.343	2.917	1
ct	MV 331 B	hsa-miR-1180_002847	1.263	0.932	1	17.89	17.568	17.568	-3.692	0.507	1	0.011	87.182	1
ct	MV 331 A	hsa-miR-224_002099	1.334	0.865	1	10.527	11.932	11.932	-4.672	0.908	1	0	2,978.542	1
HESC	HESC B	hsa-miR-517#_001113	0	0	1	Undetermined
ct	MV 331 B	hsa-miR-629_001562	1.337	0.956	1	18.301	17.782	17.782	-3.478	0.705	1	0.002	495.398	1
HESC	HESC A	hsa-miR-590-5p_001984	1.566	0.915	1	15.773	15.773	15.773	-2.952		1.812
HESC	HESC A	hsa-miR-106b_000442	1.599	0.936	1	10.16	10.16	10.16	-8.564		5.339
hipsc	MV 43 A	hsa-miR-136_000592	0.828	0.363	1	11.193	12.333	12.333	-5.447	0.097	4,784.270	3,578.713	6,395.939	0.004
ct	CBMSc B	hsa-miR-136#_002100	1.519	0.964	1	17.027	16.034	16.034	-5.226	0.807	1	0.001	1,222.628	1
HESC	HESC B	hsa-miR-920_002150	0.645	0	1	Undetermined
ct	CBMSc B	hsa-miR-586_001539	1.453	0.96	1	27.845	26.82	26.82	5.56	0.84	1	0.001	1,626.049	1
hipsc	HiPSC B	hsa-miR-517#_001113	1.09	0.763	1	21.562	22.034	22.034	0.56	0.329
hipsc	HiPSC B	hsa-miR-431#_002312	1.036	0.697	1	25.406	25.406	25.406	3.765		0.036
hipsc	HiPSC B	hsa-miR-650_001603	0.989	0.808	1	22.28	22.874	22.874	1.401	0.676	1.16	0.155	8.703	0.903
ct	MV 331 B	hsa-miR-575_001617	0.499	0	1	Undetermined	23.81	23.81	2.365		1
HESC	HESC A	hsa-miR-615-5p_002353	0.782	0.447	1	21.501	21.501	21.501	2.776		3.833
hipsc	MV 43 A	mmu-miR-134_001186	1.262	0.938	1	25.66	24.97	24.97	7.19	1.194	0	0	0.006	0.311
ct	MV 331 B	hsa-miR-302d_000535	1.249	0.925	1	20.571	19.333	19.333	-1.927	1.423	1	0	277,622.250	1
ct	MV 331 A	hsa-miR-508-5p_002092	0.683	0	1	Undetermined					1
ct	MV 331 B	hsa-miR-1301_002827	1.093	0.929	1	21.935	21.695	21.695	0.435	0.425	1	0.024	42.359	1
ct	CBMSc A	hsa-miR-210_000512	1.513	0.946	1	11.028	9.921	9.921	-6.683	0.61	1	0.005	215.784	1
ct	MV 331 B	hsa-miR-548N_002888	0.494	0	1	Undetermined					1
ct	MV 331 B	hsa-let-7f-2#_002418	1.267	0.923	1	25.286	24.362	24.362	3.102	1.109	1	0	17,419.859	1
HESC	HESC A	hsa-miR-518a-3p_002397	1.545	0.977	1	19.859	19.859	19.859	1.134		986.352
hipsc	HiPSC A	hsa-miR-32_002109	1.54	0.978	1	19.809	18.002	18.002	0.222	0.836	31.174	2.58	376.71	0.149
hipsc	MV 41 B	hsa-miR-665_002681	0.624	0	1	Undetermined	11.278	11.278	-10.364		277.335
hipsc	MV 41 A	hsa-miR-515-5p_001112	1.352	0.962	1	16.43	14.97	14.97	-2.81	0.383
hipsc	MV 43 A	hsa-miR-518d-5p_002389	1.412	0.925	1	15.845	17.48	17.48	-0.3	0.405
ct	CBMSc A	hsa-miR-431_001979	1.489	0.974	1	13.867	13.498	13.498	-3.106	0.128	1	0.324	3.082	1
HESC	HESC B	hsa-miR-155#_002287	0.49	0	1	Undetermined
HESC	HESC B	hsa-miR-302d#_002120	1.516	0.966	1	16.444	16.444	16.444	-5.085		1,527.113
ct	CBMSc B	hsa-miR-1276_002843	1.145	0.731	1	23.64	23.863	23.863	2.603	0.408	1	0.027	36.394	1
hipsc	MV 43 B	hsa-miR-609_001573	0.763	0	1	Undetermined
HESC	HESC B	hsa-miR-607_001570	0	0	1	Undetermined
ct	CBMSc A	hsa-miR-518a-5p_002396	0.471	0	1	Undetermined					1
hipsc	MV 41 B	hsa-miR-599_001554	0.446	0	1	Undetermined
ct	CBMSc B	hsa-miR-609_001573	0.385	0	1	Undetermined					1
hipsc	HiPSC B	hsa-miR-302d_000535	1.559	0.975	1	6.589	5.998	5.998	-15.475	0.247	11,980.075	5,729.108	25,051.404	0.028
hipsc	MV 41 A	hsa-miR-200a_000502	1.304	0.908	1	15.294	13.81	13.81	-3.97	0.474	0.399	0.097	1.639	0.073
ct	CBMSc A	hsa-miR-369-3p_000557	1.567	0.973	1	18.212	17.141	17.141	0.537	0.575	1	0.006	157.911	1
hipsc	HiPSC A	hsa-miR-545_002267	1.538	0.957	1	22.401	19.966	19.966	2.186	1.216	34.735	0.925	1,304.239	0.249
hipsc	MV 41 B	hsa-miR-1226#_002758	1.464	0.948	1	21.044	20.457	20.457	-1.016	1.19	0.513	0.015	17.829	0.898
hipsc	MV 43 B	hsa-miR-145#_002149	1.366	0.924	1	22.608	24	24	2.527	0.366	0.008	0.003	0.025	0.091
HESC	HESC A	hsa-miR-342-5p_002147	1.12	0.591	1	20.678	20.678	20.678	1.954		1.144
hipsc	HiPSC A	hsa-miR-504_002084	1.273	0.849	1	18.721	20.06	20.06	2.281	0.831
hipsc	MV 43 A	hsa-miR-155_002623	1.406	0.937	1	16.813	16.884	16.884	-0.896	0.508	0.026	0.006	0.117	0.057
hipsc	HiPSC A	hsa-miR-521_001122	1.316	0.914	1	20.841	19.643	19.643	1.863	0.543
ct	MV 331 B	hsa-miR-1267_002885	1.22	0.834	1	21.053	20.922	20.922	-0.338	0.317	1	0.061	16.304	1
hipsc	HiPSC B	rno-miR-7#_001338	1.497	0.953	1	12.226	11.653	11.653	-9.82	0.244	2.353	1.136	4.873	0.066
ct	CBMSc B	hsa-miR-1267_002885	1.251	0.587	1	20.79	20.922	20.922	-0.338	0.317	1	0.061	16.304	1
hipsc	HiPSC A	hsa-miR-876-5p_002205	1.361	0.947	1	22.433	21.41	21.41	3.63	0.421
hipsc	MV 41 A	hsa-miR-674_002021	0	0	1	Undetermined
hipsc	MV 43 A	hsa-miR-654-3p_002239	0.754	0	1	Undetermined	27.038	27.038	9.071		0.014
HESC	HESC B	hsa-miR-374b#_002391	1.357	0.949	1	25.197	25.197	25.197	3.667		18.163
HESC	HESC B	hsa-miR-1267_002885	1.217	0.467	1	17.636	17.636	17.636	-3.894		11.757
ct	MV 331 A	hsa-miR-335_000546	1.347	0.954	1	9.889	11.054	11.054	-5.55	0.669	1	0.003	361.381	1
hipsc	MV 41 A	hsa-miR-365_001020	1.288	0.928	1	14.977	14.35	14.35	-3.336	0.34	0.201	0.01	3.998	0.289
hipsc	HiPSC A	hsa-miR-211_000514	1.091	0.53	1	15.149	14.492	14.492	-3.287	0.668	2.004	0.273	14.71
ct	MV 331 B	hsa-miR-1270_002807	1.27	0.91	1	22.805	22.902	22.902	1.642	0.089	1	0.458	2.183	1
hipsc	HiPSC B	hsa-miR-30e-3p_000422	1.501	0.964	1	12.938	13.151	13.151	-8.322	0.243	0.468	0.226	0.966	0.538
hipsc	MV 43 B	hsa-miR-31#_002113	1.362	0.968	1	12.393	13.749	13.749	-7.725	0.46	0.103	0.026	0.407	0.421
hipsc	MV 43 A	hsa-miR-570_002347	1.374	0.981	1	24.496	25.312	25.312	7.532	0.308	3.162	1.263	7.916	0.083
hipsc	HiPSC A	hsa-miR-196b_002215	0.652	0	1	Undetermined	26.793	26.793	8.141		0
hipsc	MV 41 A	hsa-miR-450b-5p_002207	1.331	0.934	1	23.32	21.785	21.785	4.006	0.762	3.053	0.314	29.667	0.327
hipsc	HiPSC A	hsa-miR-28-3p_002446	1.488	0.954	1	13.052	12.815	12.815	-4.965	0.351	0.945	0.332	2.689	0.974
ct	MV 331 B	hsa-miR-488_001106	0	0	1	Undetermined					1
hipsc	HiPSC B	hsa-miR-151-5P_002642	1.423	0.91	1	16.828	17.959	17.959	-3.515	0.65	0.41	0.059	2.847	0.345
hipsc	MV 41 B	hsa-miR-136#_002100	1.306	0.938	1	30.42	27.953	27.953	6.48	1.385	0	0	0.019	0.299
hipsc	HiPSC B	hsa-miR-552_001520	1.209	0.937	1	26.136	26.697	26.697	5.224	0.43	0.465	0.129	1.676
hipsc	MV 41 B	hsa-miR-146a#_002163	0.778	0	1	Undetermined	32.054	32.054	11.328
ct	CBMSc A	hsa-miR-138_002284	1.58	0.973	1	9.697	11.331	11.331	-5.273	2.13	1	0	140,622,048.000	1
ct	CBMSc B	hsa-miR-500_001046	1.356	0.852	1	22.372	22.909	22.909	1.649	0.721	1	0.002	574.476	1
ct	CBMSc A	hsa-miR-627_001560	1.523	0.952	1	25.444	25.098	25.098	8.493	0.151	1	0.266	3.765	1
ct	CBMSc A	hsa-miR-492_001039	1.168	0	1	Undetermined					1
hipsc	HiPSC A	hsa-miR-520b_001116	1.515	0.965	1	15.864	15.755	15.755	-2.025	0.506	0.007	0.002	0.032
hipsc	MV 43 B	hsa-miR-1250_002887	1.199	0.868	1	27.91	26.322	26.322	5.139	2.045
HESC	HESC B	hsa-miR-767-3p_001995	1.306	0.927	1	26.779	26.779	26.779	5.249
HESC	HESC B	hsa-miR-630_001563	0.605	0	1	Undetermined
hipsc	MV 43 B	hsa-miR-920_002150	0.644	0	1	Undetermined
hipsc	MV 41 B	hsa-miR-554_001522	0	0	1	Undetermined	26.736	26.736	5.095
ct	MV 331 A	hsa-miR-106a_002169	1.437	0.954	1	7.826	8.128	8.128	-8.476	0.194	1	0.181	5.535	1
HESC	HESC B	hsa-miR-26b#_002444	1.446	0.892	1	24.426	24.426	24.426	2.897		0.142
HESC	HESC A	hsa-miR-551b_001535	1.506	0.94	1	19.158	19.158	19.158	0.434		9.348
HESC	HESC B	hsa-miR-572_001614	1.508	0.946	1	19.804	19.804	19.804	-1.726		9.772
HESC	HESC A	hsa-miR-122_002245	1.006	0.552	1	23.716	23.716	23.716	4.992		3.326
hipsc	MV 43 A	hsa-miR-507_001051	0.904	0	1	Undetermined
HESC	HESC A	hsa-miR-16_000391	1.51	0.96	1	12.68	12.68	12.68	-6.044		0.556
ct	MV 331 B	hsa-miR-551a_001519	1.085	0.634	1	27.851	28.614	28.614	7.354	0.578	1	0.006	161.86	1
hipsc	MV 41 B	mmu-let-7d#_001178	0	0	1	Undetermined	21.821	21.821	0.179		2.824
hipsc	MV 41 B	hsa-miR-30e-3p_000422	1.345	0.936	1	14.183	13.151	13.151	-8.322	0.243	0.468	0.226	0.966	0.538
hipsc	MV 43 B	hsa-miR-605_001568	0	0	1	Undetermined	24.852	24.852	3.005	0.614	4.399	0.02	977.5	0.293
ct	CBMSc A	hsa-miR-122_002245	1.088	0.59	1	20.666	23.33	23.33	6.726	3.16	1	0	1,225,906,454,528.000	1
ct	MV 331 B	hsa-miR-649_001602	0	0	1	Undetermined					1
HESC	HESC B	hsa-let-7b#_002404	0	0	1	Undetermined
hipsc	MV 41 A	hsa-miR-615-5p_002353	0.377	0	1	Undetermined
ct	MV 331 B	hsa-miR-551b#_002346	1.274	0.951	1	22.93	20.853	20.853	-0.407	2.262	1	0	450,355,744.000	1
hipsc	MV 43 A	hsa-miR-513-5p_002090	0	0	1	Undetermined
hipsc	MV 43 B	hsa-miR-1254_002818	1.323	0.93	1	23.009	22.654	22.654	1.181	0.555	1.37	0.261	7.182	0.404
ct	CBMSc A	hsa-miR-32_002109	1.473	0.975	1	23.582	21.789	21.789	5.185	1.296	1	0	90,758.430	1
HESC	HESC B	hsa-miR-432#_001027	0.862	0.322	1	10.12	10.12	10.12	-11.409		13,019.879
hipsc	HiPSC A	hsa-miR-516a-5p_002416	1.513	0.97	1	22.543	21.436	21.436	3.657	0.655
hipsc	MV 43 B	hsa-miR-1283_002890	1.321	0.922	1	19.824	21.492	21.492	0.019	0.542
ct	MV 331 B	hsa-miR-154#_000478	1.37	0.939	1	15.59	15.596	15.596	-5.664	0.179	1	0.207	4.823	1
hipsc	HiPSC A	hsa-miR-149_002255	1.569	0.971	1	15.367	14.237	14.237	-3.542	0.569	1.611	0.296	8.785	0.362
HESC	HESC B	hsa-miR-549_001511	0	0	1	Undetermined
hipsc	MV 43 B	hsa-miR-302b#_002119	1.449	0.958	1	15.274	15.154	15.154	-6.32	0.446	4,423.555	1,168.625	16,744.328
hipsc	MV 41 B	hsa-miR-656_001510	0.868	0.613	1	27.214	25.292	25.292	3.819	0.715	0.003	0	0.021	0.037
ct	CBMSc A	hsa-miR-219-2-3p_002390	0.988	0.401	1	26.962	26.962	26.962	9.861		1
hipsc	MV 43 B	hsa-miR-664_002897	1.24	0.929	1	16.813	16.781	16.781	-4.692	0.398	0.399	0.122	1.308	0.371
HESC	HESC A	hsa-miR-125a-5p_002198	1.425	0.945	1	16.337	16.337	16.337	-2.388		0.153
hipsc	HiPSC B	hsa-let-7g#_002118	1.193	0.946	1	26.997	27.154	27.154	5.307	0.048	0.5	0.326	0.766	0.053
hipsc	HiPSC A	hsa-miR-539_001286	1.514	0.951	1	22.54	25.228	25.228	7.448	1.44	0	0	0.033	0.027
ct	CBMSc B	hsa-miR-27a#_002445	1.536	0.979	1	13.852	13.429	13.429	-7.831	0.238	1	0.123	8.125	1
hipsc	MV 41 B	hsa-miR-7-2#_002314	1.32	0.961	1	22.795	21.988	21.988	0.515	0.258	1.526	0.707	3.295	0.331
HESC	HESC B	hsa-miR-767-5p_001993	1.457	0.916	1	20.408	20.408	20.408	-1.122
hipsc	HiPSC A	hsa-miR-579_002398	1.569	0.968	1	19.354	19.559	19.559	1.779	0.201	3.277	1.8	5.965	0.039
ct	MV 331 B	hsa-miR-1248_002870	1.333	0.965	1	23.613	21.988	21.988	0.728	1.81	1	0	8,386,245.000	1
HESC	HESC A	hsa-miR-636_002088	1.345	0.735	1	20.785	20.785	20.785	2.061		4.84
hipsc	HiPSC A	hsa-miR-29a_002112	1.59	0.952	1	13.693	13.695	13.695	-4.085	0.423	0.09	0.025	0.317	0.116
ct	CBMSc B	hsa-miR-377#_002128	1.516	0.981	1	19.936	20.358	20.358	-0.902	0.608	1	0.005	210.962	1
hipsc	HiPSC B	hsa-miR-452#_002330	0	0	1	Undetermined
hipsc	MV 43 A	hsa-miR-296-3p_002101	1.291	0.84	1	16.472	17.198	17.198	-0.582	0.328	32.506	12.236	86.359	0.058
hipsc	MV 41 A	hsa-miR-449_001030	1.194	0.84	1	27.166	25.939	25.939	8.159	1.035	2.644	0.121	57.841	0.395
ct	CBMSc B	hsa-miR-22#_002301	1.537	0.975	1	13.846	14.101	14.101	-7.159	0.441	1	0.021	48.533	1
hipsc	MV 41 A	hsa-miR-655_001612	0.513	0	1	Undetermined	25.621	25.621	7.653		0.003
ct	MV 331 A	hsa-miR-672_002327	0.474	0	1	Undetermined					1
hipsc	HiPSC A	hsa-miR-216a_002220	0	0	1	Undetermined	27.164	27.164	9.478	0.006	0.26	0.246	0.275	0.283
hipsc	HiPSC B	hsa-miR-30d#_002305	1.544	0.982	1	18.428	17.841	17.841	-3.632	0.476	2.474	0.599	10.221	0.217
HESC	HESC B	hsa-miR-1236_002761	0.481	0	1	Undetermined
hipsc	MV 41 B	hsa-miR-144#_002148	1.218	0.937	1	23.611	22.425	22.425	0.952	0.34	15.811	5.739	43.557	0.05
hipsc	HiPSC A	hsa-miR-485-5p_001036	0.658	0	1	Undetermined
HESC	HESC B	hsa-miR-15b#_002173	1.367	0.973	1	15.621	15.621	15.621	-5.909		0.707
ct	CBMSc B	hsa-miR-10a#_002288	1.103	0.88	1	29.23	29.23	29.23	7.784		1
ct	MV 331 B	hsa-miR-29b-2#_002166	1.279	0.955	1	25.124	24.52	24.52	3.26	0.789	1	0.001	1,045.675	1
hipsc	MV 41 B	hsa-let-7b#_002404	0	0	1	Undetermined
ct	MV 331 A	hsa-miR-652_002352	1.474	0.961	1	15.731	15.549	15.549	-1.055	0.678	1	0.003	392.1	1
hipsc	MV 43 A	hsa-miR-152_000475	1.506	0.963	1	15.776	17.46	17.46	-0.32	0.347	0.016	0.006	0.045	0.232
ct	CBMSc B	hsa-miR-1206_002878	0.249	0	1	Undetermined					1
hipsc	MV 43 B	hsa-miR-33a#_002136	1.326	0.963	1	18.189	19.77	19.77	-1.703	0.418	6.272	1.802	21.823	0.112
hipsc	HiPSC B	hsa-miR-122#_002130	0	0	1	Undetermined
hipsc	MV 41 A	hsa-miR-325_000540	0.73	0.538	1	16.62	15.58	15.58	-2.106	0.073
hipsc	MV 43 B	hsa-miR-769-5p_001998	1.463	0.943	1	14.916	16.034	16.034	-5.439	0.224	1.317	0.675	2.567	0.604
HESC	HESC A	hsa-miR-218_000521	1.562	0.948	1	13.771	13.771	13.771	-4.954		0.831
hipsc	MV 41 B	hsa-miR-558_001526	0.482	0	1	Undetermined
hipsc	MV 43 B	hsa-miR-563_001530	0	0	1	Undetermined
HESC	HESC B	hsa-miR-1301_002827	1.23	0.915	1	22.182	22.182	22.182	0.653		0.86
ct	CBMSc A	mmu-miR-96_000186	0.919	0	1	Undetermined	27.069	27.069	10.961		1
hipsc	HiPSC B	hsa-miR-19a#_002424	1.379	0.95	1	22.57	22.192	22.192	0.719	0.146	5.112	3.304	7.911	0.466
hipsc	HiPSC A	hsa-miR-370_002275	1.478	0.966	1	19.306	19.475	19.475	1.695	0.2	0.007	0.004	0.013	0.064
HESC	HESC A	hsa-miR-346_000553	1.007	0.745	1	18.001	18.001	18.001	-0.723		7.831
hipsc	MV 41 A	hsa-miR-342-3p_002260	1.224	0.825	1	13.743	13.448	13.448	-4.332	0.304	1.192	0.481	2.953	0.485
hipsc	MV 41 B	hsa-miR-302b#_002119	1.433	0.932	1	15.118	15.154	15.154	-6.32	0.446	4,423.555	1,168.625	16,744.328
HESC	HESC A	mmu-miR-124a_001182	1.511	0.985	1	18.779	18.779	18.779	0.055		214.15
HESC	HESC B	hsa-miR-34b_002102	1.429	0.927	1	18.323	18.323	18.323	-3.206		0.318
ct	CBMSc B	hsa-miR-1184_002842	0.393	0	1	Undetermined	27.078	27.078	6.003		1
ct	MV 331 A	hsa-miR-29c_000587	1.444	0.925	1	11.338	11.152	11.152	-5.453	0.683	1	0.002	408.394	1
hipsc	MV 41 A	hsa-miR-324-5p_000539	1.421	0.904	1	14.45	13.66	13.66	-4.12	0.145	1.293	0.838	1.995	0.134
hipsc	MV 43 A	hsa-miR-99b_000436	1.439	0.936	1	11.947	11.732	11.732	-6.048	0.638	0.403	0.06	2.696	0.075
hipsc	MV 41 B	hsa-miR-425#_002302	1.358	0.968	1	20.351	19.082	19.082	-2.391	0.349	0.79	0.279	2.233	0.548
HESC	HESC B	hsa-miR-566_001533	0.923	0.805	1	16.516	16.516	16.516	-5.014		0.299
ct	CBMSc A	mmu-miR-124a_001182	1.32	0.974	1	25.435	24.402	24.402	7.797	0.536	1	0.009	112.663	1
hipsc	MV 43 B	hsa-miR-1204_002872	0	0	1	Undetermined
HESC	HESC B	hsa-miR-378_002243	1.451	0.954	1	17.832	17.832	17.832	-3.697		1.773
HESC	HESC A	hsa-miR-520a#_001168	1.424	0.973	1	22.808	22.808	22.808	4.084
hipsc	HiPSC A	hsa-miR-335_000546	1.461	0.969	1	15.369	14.548	14.548	-3.232	0.496	0.201	0.046	0.881	0.31
ct	CBMSc B	hsa-miR-132#_002132	1.372	0.964	1	22.168	24.456	24.456	3.196	2.474	1	0	2,898,807,040.000	1
hipsc	MV 41 B	hsa-miR-1288_002832	0.865	0.743	1	28.259	26.308	26.308	4.835	1.058	0.091	0.004	2.145
hipsc	HiPSC B	hsa-miR-548G_002879	0	0	1	Undetermined
hipsc	MV 41 B	hsa-miR-933_002176	0.839	0.656	1	23.951	24.362	24.362	2.888	0.72
hipsc	MV 41 A	hsa-miR-507_001051	1.155	0	1	Undetermined
HESC	HESC A	hsa-miR-339-5p_002257	1.471	0.956	1	15.29	15.29	15.29	-3.434		1.035
HESC	HESC A	hsa-miR-152_000475	1.587	0.985	1	17.857	17.857	17.857	-0.867		0.023
ct	CBMSc B	hsa-let-7i#_002172	1.487	0.983	1	22.732	22.486	22.486	1.226	0.061	1	0.585	1.71	1
hipsc	MV 43 B	hsa-miR-1260_002896	1.238	0.827	1	16.985	17.189	17.189	-4.284	0.443	3.107	0.828	11.66	0.165
hipsc	HiPSC B	hsa-miR-938_002181	1.11	0.761	1	26.03	25.704	25.704	4.231	0.804	4.331	0.394	47.669	0.259
ct	MV 331 B	hsa-miR-126#_000451	1.48	0.972	1	18.531	18.965	18.965	-2.295	0.248	1	0.112	8.897	1
ct	CBMSc B	hsa-miR-921_002151	0.624	0	1	Undetermined					1
hipsc	MV 43 A	hsa-miR-28-3p_002446	1.312	0.843	1	12.336	12.815	12.815	-4.965	0.351	0.945	0.332	2.689	0.974
hipsc	MV 43 A	hsa-miR-450b-5p_002207	1.381	0.951	1	19.205	21.785	21.785	4.006	0.762	3.053	0.314	29.667	0.327
HESC	HESC B	hsa-miR-606_001569	0.475	0	1	Undetermined
hipsc	MV 43 B	hsa-miR-577_002675	1.296	0.931	1	16.096	17.472	17.472	-4.001	0.42	5,605.396	1,601.728	19,616.604
hipsc	HiPSC A	hsa-miR-518e_002395	1.553	0.981	1	17.201	16.431	16.431	-1.349	0.38	2,224.518	715.817	6,913.048
hipsc	HiPSC B	hsa-miR-143#_002146	0	0	1	Undetermined
ct	MV 331 A	hsa-miR-517c_001153	0.991	0.6	1	33.018	29.421	29.421	12.816	4.094	1	0	4,576,493,275,447,296.000	1
HESC	HESC B	hsa-miR-29a#_002447	1.505	0.974	1	20.787	20.787	20.787	-0.742		0.033
hipsc	MV 41 B	rno-miR-7#_001338	1.447	0.935	1	12.267	11.653	11.653	-9.82	0.244	2.353	1.136	4.873	0.066
hipsc	MV 41 B	hsa-miR-195#_002107	0.974	0.474	1	21.558	20.292	20.292	-1.181	0.362	2.29	0.777	6.75	0.163
hipsc	MV 41 B	hsa-miR-524_001173	1.39	0.963	1	20.64	20.234	20.234	-1.239	0.598	662.926	111.532	3,940.313
ct	CBMSc A	hsa-miR-452_002329	1.461	0.975	1	17.047	15.601	15.601	-1.003	0.949	1	0	4,255.203	1
HESC	HESC A	hsa-miR-628-5p_002433	1.581	0.972	1	21.277	21.277	21.277	2.552		0.741
hipsc	HiPSC B	hsa-miR-623_001555	0.833	0.605	1	22.646	22.646	22.646	1.004
ct	CBMSc A	hsa-miR-494_002365	1.478	0.958	1	13.345	12.844	12.844	-3.761	0.005	1	0.955	1.047	1
hipsc	MV 43 B	hsa-miR-19b-1#_002425	1.362	0.954	1	13.143	14.533	14.533	-6.94	0.338	13.38	4.877	36.707	0.062
HESC	HESC B	hsa-miR-7-2#_002314	1.185	0.809	1	23.741	23.741	23.741	2.211		0.471
HESC	HESC A	hsa-miR-455_001280	1.532	0.967	1	18.353	18.353	18.353	-0.371		0.836
ct	MV 331 B	hsa-miR-1269_002789	1.385	0.953	1	24.728	23.783	23.783	2.523	1.13	1	0	20,955.016	1
ct	MV 331 A	hsa-miR-655_001612	1.095	0.652	1	15.119	15.954	15.954	-0.65	0.339	1	0.051	19.733	1
HESC	HESC A	hsa-miR-654_001611	0.915	0.574	1	18.235	18.235	18.235	-0.489		0.135
ct	CBMSc A	hsa-miR-127-5p_002229	1.537	0.973	1	21.519	21.908	21.908	5.304	0.886	1	0	2,453.212	1
hipsc	MV 41 B	hsa-miR-942_002187	1.53	0.964	1	14.335	13.617	13.617	-7.856	0.361	2.63	0.895	7.727	0.126
hipsc	MV 41 A	hsa-miR-340_002258	1.391	0.926	1	15.911	15.301	15.301	-2.479	0.178	12.177	7.171	20.678	0.013
hipsc	MV 41 A	mmu-miR-495_001663	1.066	0.803	1	24.523	22.867	22.867	5.087	0.75	0.002	0	0.015	0.076
hipsc	HiPSC B	hsa-miR-1244_002791	1.576	0.972	1	19.807	21.828	21.828	0.355	1.442	3.119	0.042	229.749	0.339
hipsc	HiPSC A	hsa-miR-146a_000468	1.594	0.951	1	16.621	15.374	15.374	-2.406	0.767	0.116	0.012	1.141	0.503
hipsc	MV 41 B	hsa-miR-609_001573	0.636	0	1	Undetermined
hipsc	MV 41 A	hsa-miR-491-3p_002360	1.223	0.639	1	22.66	21.565	21.565	3.785	0.654	13.088	1.86	92.083	0.177
ct	CBMSc A	hsa-miR-193a-3p_002250	1.449	0.873	1	21.827	21.167	21.167	4.562	0.164	1	0.236	4.243	1
ct	MV 331 A	hsa-miR-615-5p_002353	0	0	1	Undetermined	21.816	21.816	4.715		1
ct	MV 331 B	hsa-miR-1300_002902	1.106	0.827	1	26	25.03	25.03	3.77	1.155	1	0	26,126.309	1
hipsc	MV 41 A	hsa-miR-521_001122	1.091	0.635	1	20.355	19.643	19.643	1.863	0.543
hipsc	HiPSC B	hsa-miR-200a#_001011	1.419	0.958	1	22.092	21.451	21.451	-0.022	0.614	35.136	5.624	219.498	0.167
ct	CBMSc A	hsa-miR-374_000563	1.587	0.897	1	12.429	11.565	11.565	-5.04	0.367	1	0.039	25.384	1
hipsc	HiPSC B	hsa-miR-218-1#_002094	0.486	0	1	Undetermined	27.482	27.482	6.756
hipsc	MV 41 B	hsa-miR-92a-1#_002137	1.396	0.941	1	20.373	20.233	20.233	-1.24	0.878	8.407	0.614	115.142	0.179
HESC	HESC A	hsa-miR-518b_001156	1.455	0.893	1	18.542	18.542	18.542	-0.183		0.013
ct	MV 331 B	hsa-miR-934_002177	0	0	1	Undetermined					1
ct	CBMSc B	hsa-miR-613_001586	0	0	1	Undetermined					1
ct	CBMSc A	hsa-miR-188-3p_002106	1.207	0.932	1	25.636	26.586	26.586	9.982	1.447	1	0	341,493.469	1
HESC	HESC A	hsa-miR-190_000489	1.594	0.978	1	19.053	19.053	19.053	0.329		3.566
ct	CBMSc B	hsa-miR-30a-5p_000417	1.606	0.953	1	11.251	11.063	11.063	-10.197	0.003	1	0.973	1.027	1
ct	CBMSc B	hsa-miR-130a#_002131	0.941	0.817	1	28.149	30.77	30.77	9.51	2.806	1	0	54,237,675,520.000	1
hipsc	HiPSC A	hsa-miR-106b_000442	1.599	0.974	1	8.786	8.673	8.673	-9.107	0.11	7.777	5.594	10.811	0.007
hipsc	MV 43 A	hsa-miR-127-5p_002229	0	0	1	Undetermined
ct	MV 331 A	hsa-miR-520e_001119	1.005	0.38	1	10.019	19.417	19.417	2.813	8.902	1	0	11,203,018,159,961,927,000,000,000,000,000,000.000	1
ct	CBMSc A	hsa-miR-520a#_001168	0	0	1	Undetermined					1
ct	MV 331 A	hsa-miR-491-3p_002360	0.82	0.481	1	23.416	24.1	24.1	7.495	0.187	1	0.192	5.21	1
HESC	HESC B	hsa-miR-644_001596	0	0	1	Undetermined
HESC	HESC B	hsa-miR-1276_002843	1.052	0.435	1	18.719	18.719	18.719	-2.81		42.605
hipsc	MV 41 B	hsa-miR-34a#_002316	1.485	0.933	1	14.671	14.213	14.213	-7.26	0.081	1.321	1.037	1.683	0.792
ct	CBMSc B	hsa-let-7g#_002118	1.24	0.931	1	25.834	25.567	25.567	4.307	0.081	1	0.49	2.041	1
hipsc	MV 43 A	hsa-miR-188-3p_002106	1.3	0.82	1	23.81	23.701	23.701	6.357	0.733	12.333	0.019	7,848.223	0.301
HESC	HESC B	hsa-miR-518e#_002371	1.444	0.966	1	25.367	25.367	25.367	3.838
hipsc	MV 43 A	hsa-miR-27b_000409	1.387	0.883	1	13.545	14.614	14.614	-3.166	0.295	0.081	0.034	0.195	0.284
HESC	HESC A	hsa-miR-506_001050	0.868	0.515	1	22.758	22.758	22.758	4.034
ct	MV 331 A	hsa-miR-200b_002251	1.278	0.898	1	22.684	23.077	23.077	6.472	0.104	1	0.401	2.495	1
hipsc	HiPSC B	hsa-miR-637_001581	0.29	0	1	Undetermined
HESC	HESC A	hsa-miR-10a_000387	1.371	0.964	1	25.552	25.552	25.552	6.828		0.013
hipsc	MV 41 B	hsa-miR-548N_002888	0.547	0	1	Undetermined
ct	MV 331 B	hsa-miR-1286_002773	0	0	1	Undetermined	16.625	16.625	-4.821		1
HESC	HESC A	hsa-miR-520b_001116	1.5	0.945	1	17.526	17.526	17.526	-1.199		0.004
hipsc	MV 41 B	hsa-miR-148b#_002160	1.317	0.945	1	21.065	19.732	19.732	-1.741	0.408	0.988	0.292	3.338	0.837
hipsc	MV 43 B	hsa-miR-766_001986	1.425	0.96	1	15.85	16.458	16.458	-5.015	0.124	1.562	1.078	2.264	0.053
hipsc	MV 41 B	hsa-miR-643_001594	0.772	0.253	1	17.344	18.644	18.644	-2.829	1.149	1.077	0.035	33.194	0.666
hipsc	MV 43 B	hsa-miR-1179_002776	1.27	0.962	1	21.817	24.419	24.419	2.946	0.93	2.28	0.142	36.492	0.405
HESC	HESC B	hsa-miR-20a#_002437	1.546	0.969	1	17.284	17.284	17.284	-4.246		2.505
ct	CBMSc A	hsa-miR-301_000528	1.467	0.977	1	15.677	14.316	14.316	-2.289	0.865	1	0	2,038.211	1
ct	CBMSc B	hsa-miR-124#_002197	0.581	0	1	Undetermined					1
hipsc	MV 41 A	hsa-miR-185_002271	1.486	0.971	1	18.833	17.498	17.498	-0.282	0.269	0.954	0.427	2.13	0.83
hipsc	MV 41 B	hsa-miR-888#_002213	0.481	0	1	Undetermined
hipsc	HiPSC B	hsa-miR-1245_002823	0	0	1	Undetermined
hipsc	MV 43 A	hsa-miR-512-5p_001145	1.445	0.971	1	14.809	16.626	16.626	-1.154	0.406
hipsc	MV 43 B	hsa-miR-720_002895	1.452	0.94	1	10.525	10.429	10.429	-11.045	0.488	1.53	0.357	6.549	0.333
hipsc	MV 41 A	hsa-miR-429_001024	1.319	0.95	1	20.014	18.25	18.25	0.471	0.639	1,031.170	153.435	6,930.032	0.164
hipsc	MV 41 B	hsa-miR-1269_002789	1.36	0.97	1	26.363	24.426	24.426	2.952	0.757	0.743	0.078	7.109	0.75
HESC	HESC B	hsa-miR-621_001598	0	0	1	Undetermined
hipsc	MV 43 B	hsa-miR-1282_002803	0.868	0.358	1	23.085	25.347	25.347	4.163	1.804	2.478	0	19,646,422.000	0.534
ct	CBMSc B	hsa-miR-1269_002789	1.579	0.965	1	22.839	23.783	23.783	2.523	1.13	1	0	20,955.016	1
hipsc	HiPSC B	hsa-miR-589_001543	1.5	0.947	1	17.798	18.124	18.124	-3.349	0.375	1.432	0.468	4.386	0.68
ct	CBMSc A	mmu-miR-134_001186	1.575	0.964	1	10.846	11.205	11.205	-5.4	0.855	1	0.001	1,862.843	1
hipsc	HiPSC B	hsa-miR-581_001622	0	0	1	Undetermined	27.723	27.723	6.334	1.123	0.795	0	15,632.711	0.689
ct	CBMSc B	hsa-miR-96#_002140	0.641	0	1	Undetermined					1
ct	MV 331 A	hsa-miR-511_001111	1.255	0.854	1	29.368	28.654	28.654	12.049	1.211	1	0	43,018.234	1
hipsc	MV 43 B	hsa-miR-581_001622	1.049	0.876	1	25.937	27.723	27.723	6.334	1.123	0.795	0	15,632.711	0.689
HESC	HESC A	hsa-miR-132_000457	1.467	0.969	1	15.34	15.34	15.34	-3.384		0.344
hipsc	MV 43 A	hsa-miR-367_000555	1.393	0.86	1	4.777	5.589	5.589	-12.191	0.458	20,922.822	5,343.937	81,917.977	0.097
HESC	HESC A	hsa-miR-202_002363	0	0	1	Undetermined
hipsc	MV 41 A	hsa-miR-331_000545	1.423	0.929	1	9.762	9.625	9.625	-8.155	0.387	2.075	0.655	6.577	0.185
hipsc	MV 41 B	hsa-miR-92a-2#_002138	1.037	0.773	1	25.782	24.729	24.729	3.256	0.846
hipsc	MV 41 B	hsa-miR-505#_002087	1.457	0.93	1	21.163	20.449	20.449	-1.024	1.181	0.243	0.007	8.254	0.444
HESC	HESC B	hsa-miR-936_002179	0.34	0	1	Undetermined
HESC	HESC A	hsa-miR-542-3p_001284	1.512	0.951	1	21.482	21.482	21.482	2.758		0.216
ct	MV 331 A	hsa-miR-199a_000498	1.315	0.922	1	14.935	15.777	15.777	-0.828	0.345	1	0.048	20.838	1
hipsc	MV 43 B	hsa-miR-23a#_002439	1.362	0.963	1	27.938	26.64	26.64	5.167	1.234	0.011	0	0.428	0.171
ct	MV 331 B	hsa-miR-641_001585	1.339	0.932	1	22.346	22.292	22.292	1.032	0.24	1	0.121	8.28	1
HESC	HESC B	hsa-miR-106a#_002170	1.432	0.976	1	20.297	20.297	20.297	-1.233
hipsc	HiPSC B	rno-miR-29c#_001818	1.482	0.983	1	25.004	25.785	25.785	4.312	0.677	0.495	0.066	3.724	0.328
ct	CBMSc A	hsa-miR-200a_000502	1.123	0.717	1	11.813	11.31	11.31	-5.294	0.006	1	0.948	1.054	1
hipsc	MV 43 B	hsa-miR-30a-3p_000416	1.34	0.913	1	13.4	14.846	14.846	-6.627	0.518	0.046	0.01	0.216	0.257
ct	CBMSc A	hsa-miR-526b_002382	0	0	1	Undetermined					1
ct	MV 331 A	hsa-let-7d_002283	1.302	0.961	1	13.336	13.079	13.079	-3.525	0.753	1	0.001	760.817	1
hipsc	HiPSC B	hsa-miR-933_002176	0.887	0.677	1	24.118	24.362	24.362	2.888	0.72
HESC	HESC A	U6 rRNA_001973	1.54	0.954	1	7.595	6.995	6.995	-13.132	1.86	1.212	0	15,785,389.000	0.722
HESC	HESC A	U6 rRNA_001973	1.524	0.919	1	7.403	6.995	6.995	-13.132	1.86	1.212	0	15,785,389.000	0.722
HESC	HESC A	U6 rRNA_001973	1.534	0.95	1	7.526	6.995	6.995	-13.132	1.86	1.212	0	15,785,389.000	0.722
HESC	HESC A	U6 rRNA_001973	1.53	0.973	1	7.408	6.995	6.995	-13.132	1.86	1.212	0	15,785,389.000	0.722
HESC	HESC A	U6 rRNA_001973	1.541	0.987	1	7.448	6.995	6.995	-13.132	1.86	1.212	0	15,785,389.000	0.722
HESC	HESC A	U6 rRNA_001973	1.517	0.937	1	7.412	6.995	6.995	-13.132	1.86	1.212	0	15,785,389.000	0.722
HESC	HESC A	U6 rRNA_001973	1.523	0.962	1	7.404	6.995	6.995	-13.132	1.86	1.212	0	15,785,389.000	0.722
HESC	HESC A	U6 rRNA_001973	1.523	0.95	1	7.421	6.995	6.995	-13.132	1.86	1.212	0	15,785,389.000	0.722
hipsc	MV 41 B	hsa-miR-802_002004	0	0	1	Undetermined
HESC	HESC B	hsa-miR-943_002188	1.318	0.949	1	21.772	21.772	21.772	0.243		4.798
ct	MV 331 B	hsa-miR-1254_002818	1.375	0.96	1	23.079	22.895	22.895	1.635	0.369	1	0.039	25.747	1
hipsc	HiPSC B	hsa-miR-380-5p_000570	1.424	0.975	1	24.786	27.981	27.981	6.508	1.714	0.003	0	0.422	0.067
ct	MV 331 A	hsa-miR-576-5p_002350	1.21	0.323	1	18.259	20.012	20.012	3.408	1.257	1	0	64,422.363	1
HESC	HESC A	hsa-miR-23a_000399	1.117	0.84	1	19.159	19.159	19.159	0.434		0.074
hipsc	HiPSC A	hsa-miR-450b-5p_002207	1.445	0.967	1	22.832	21.785	21.785	4.006	0.762	3.053	0.314	29.667	0.327
hipsc	HiPSC A	hsa-miR-542-5p_002240	1.392	0.953	1	25.008	24.805	24.805	7.025	0.084	0.227	0.177	0.292	0.36
HESC	HESC B	hsa-miR-19b-1#_002425	1.523	0.975	1	16.983	16.983	16.983	-4.547		2.546
ct	CBMSc A	hsa-miR-220_000523	0.613	0	1	Undetermined					1
ct	CBMSc B	hsa-miR-548P_002798	0.62	0	1	Undetermined	28.022	28.022	6.948		1
ct	CBMSc A	hsa-miR-500_002428	1.456	0.934	1	18.031	18.137	18.137	1.533	0.603	1	0.005	201.761	1
ct	MV 331 A	hsa-miR-885-5p_002296	1.417	0.955	1	19.597	20.712	20.712	4.108	0.619	1	0.004	232.645	1
ct	CBMSc B	hsa-miR-16-2#_002171	0.97	0.64	1	16.06	14.908	14.908	-6.352	0.967	1	0	5,012.446	1
ct	CBMSc B	hsa-miR-550_002410	1.534	0.97	1	24.051	23.97	23.97	2.71	0.105	1	0.398	2.512	1
ct	MV 331 B	hsa-miR-1179_002776	1.212	0.895	1	25.803	25.395	25.395	4.135	0.593	1	0.005	185.407	1
ct	MV 331 B	hsa-miR-182#_000483	0	0	1	Undetermined					1
hipsc	MV 43 A	mmu-miR-93_001090	1.487	0.879	1	10.112	10.487	10.487	-7.293	0.373	4.75	1.56	14.462	0.08
hipsc	MV 43 A	hsa-miR-125b_000449	1.399	0.947	1	16.915	16.294	16.294	-1.486	0.846	0.004	0	0.053	0.166
hipsc	MV 41 A	hsa-miR-433_001028	0	0	1	Undetermined	24.352	24.352	6.384		0.023
hipsc	MV 41 B	RNU48_001006	1.495	0.959	1	8.546	8.44	8.44	-11.186	1	0.458	0.077	2.724	0.405
hipsc	MV 41 B	RNU48_001006	1.5	0.975	1	8.359	8.44	8.44	-11.186	1	0.458	0.077	2.724	0.405
hipsc	MV 41 B	RNU48_001006	1.542	0.961	1	8.666	8.44	8.44	-11.186	1	0.458	0.077	2.724	0.405
hipsc	MV 41 B	RNU48_001006	1.512	0.953	1	8.426	8.44	8.44	-11.186	1	0.458	0.077	2.724	0.405
hipsc	MV 41 B	RNU48_001006	1.55	0.963	1	8.624	8.44	8.44	-11.186	1	0.458	0.077	2.724	0.405
hipsc	MV 41 B	RNU48_001006	1.535	0.958	1	8.521	8.44	8.44	-11.186	1	0.458	0.077	2.724	0.405
hipsc	MV 41 B	RNU48_001006	1.564	0.976	1	8.535	8.44	8.44	-11.186	1	0.458	0.077	2.724	0.405
hipsc	MV 41 B	RNU48_001006	1.577	0.959	1	8.531	8.44	8.44	-11.186	1	0.458	0.077	2.724	0.405
hipsc	MV 43 B	hsa-miR-586_001539	1.44	0.955	1	22.028	23.506	23.506	2.033	0.418	11.531	3.315	40.113	0.081
HESC	HESC A	hsa-miR-509-5p_002235	1.186	0.725	1	22.185	22.185	22.185	3.46		0.858
hipsc	MV 43 A	hsa-miR-148a_000470	1.298	0.952	1	10.51	11.783	11.783	-5.997	0.183	192.265	111.277	332.195	0.013
hipsc	MV 41 A	RNU48_001006	1.476	0.98	1	8.106	8.44	8.44	-11.186	1	0.458	0.077	2.724	0.405
hipsc	MV 41 A	RNU48_001006	1.494	0.939	1	8.036	8.44	8.44	-11.186	1	0.458	0.077	2.724	0.405
hipsc	MV 41 A	RNU48_001006	1.519	0.962	1	8.22	8.44	8.44	-11.186	1	0.458	0.077	2.724	0.405
hipsc	MV 41 A	RNU48_001006	1.509	0.957	1	8.173	8.44	8.44	-11.186	1	0.458	0.077	2.724	0.405
hipsc	MV 41 A	RNU48_001006	1.507	0.943	1	8.129	8.44	8.44	-11.186	1	0.458	0.077	2.724	0.405
hipsc	MV 41 A	RNU48_001006	1.53	0.944	1	8.15	8.44	8.44	-11.186	1	0.458	0.077	2.724	0.405
hipsc	MV 41 A	RNU48_001006	1.528	0.93	1	7.972	8.44	8.44	-11.186	1	0.458	0.077	2.724	0.405
hipsc	MV 41 A	RNU48_001006	1.55	0.969	1	8.173	8.44	8.44	-11.186	1	0.458	0.077	2.724	0.405
ct	CBMSc A	hsa-miR-520e_001119	1.274	0.891	1	28.816	19.417	19.417	2.813	8.902	1	0	11,203,018,159,961,927,000,000,000,000,000,000.000	1
HESC	HESC A	hsa-miR-335_000546	1.502	0.936	1	14.584	14.584	14.584	-4.14		0.376
hipsc	MV 41 B	hsa-miR-155#_002287	1.007	0.743	1	32.95	30.049	30.049	8.576	1.163	0.031	0.001	0.979	0.061
HESC	HESC A	ath-miR159a_000338	0.914	0.7	1	24.343	25.031	25.031	4.905	2.002	0.489	0	22,247,232.000	0.894
HESC	HESC A	ath-miR159a_000338	0.683	0	1	Undetermined	25.031	25.031	4.905	2.002	0.489	0	22,247,232.000	0.894
HESC	HESC A	ath-miR159a_000338	0.845	0	1	Undetermined	25.031	25.031	4.905	2.002	0.489	0	22,247,232.000	0.894
HESC	HESC A	ath-miR159a_000338	0.609	0	1	Undetermined	25.031	25.031	4.905	2.002	0.489	0	22,247,232.000	0.894
HESC	HESC A	ath-miR159a_000338	0	0	1	Undetermined	25.031	25.031	4.905	2.002	0.489	0	22,247,232.000	0.894
HESC	HESC A	ath-miR159a_000338	0	0	1	Undetermined	25.031	25.031	4.905	2.002	0.489	0	22,247,232.000	0.894
HESC	HESC A	ath-miR159a_000338	0.823	0	1	Undetermined	25.031	25.031	4.905	2.002	0.489	0	22,247,232.000	0.894
HESC	HESC A	ath-miR159a_000338	0.809	0.524	1	26.919	25.031	25.031	4.905	2.002	0.489	0	22,247,232.000	0.894
hipsc	MV 41 B	hsa-miR-16-1#_002420	1.385	0.948	1	19.611	19.321	19.321	-2.152	0.709	2.1	0.253	17.406	0.455
hipsc	MV 43 B	hsa-miR-124#_002197	1.297	0.932	1	21.131	21.316	21.316	-0.157	0.746
HESC	HESC B	ath-miR159a_000338	0.54	0	1	Undetermined	25.031	25.031	4.905	2.002	0.489	0	22,247,232.000	0.894
HESC	HESC B	ath-miR159a_000338	0	0	1	Undetermined	25.031	25.031	4.905	2.002	0.489	0	22,247,232.000	0.894
HESC	HESC B	ath-miR159a_000338	0	0	1	Undetermined	25.031	25.031	4.905	2.002	0.489	0	22,247,232.000	0.894
HESC	HESC B	ath-miR159a_000338	0.96	0.287	1	22.163	25.031	25.031	4.905	2.002	0.489	0	22,247,232.000	0.894
HESC	HESC B	ath-miR159a_000338	0.852	0	1	Undetermined	25.031	25.031	4.905	2.002	0.489	0	22,247,232.000	0.894
HESC	HESC B	ath-miR159a_000338	0	0	1	Undetermined	25.031	25.031	4.905	2.002	0.489	0	22,247,232.000	0.894
HESC	HESC B	ath-miR159a_000338	0.686	0	1	Undetermined	25.031	25.031	4.905	2.002	0.489	0	22,247,232.000	0.894
HESC	HESC B	ath-miR159a_000338	1.094	0.689	1	26.701	25.031	25.031	4.905	2.002	0.489	0	22,247,232.000	0.894
ct	MV 331 A	hsa-miR-519c_001163	0.659	0	1	Undetermined					1
ct	CBMSc B	hsa-let-7f-2#_002418	1.486	0.973	1	23.439	24.362	24.362	3.102	1.109	1	0	17,419.859	1
hipsc	HiPSC A	hsa-miR-362-3p_002117	1.572	0.977	1	20.056	19.826	19.826	2.046	0.039	3.96	3.522	4.453	0.041
HESC	HESC B	hsa-miR-922_002152	1.094	0.905	1	28.627	28.627	28.627	7.097		0.558
HESC	HESC B	hsa-miR-665_002681	0	0	1	Undetermined
hipsc	HiPSC B	hsa-miR-25#_002442	1.429	0.959	1	17.769	18.952	18.952	-2.521	0.988	2.057	0.108	39.16	0.3
ct	MV 331 B	hsa-miR-125b-1#_002378	1.418	0.956	1	16.02	16.164	16.164	-5.095	0.041	1	0.696	1.438	1
hipsc	MV 43 B	hsa-miR-668_001992	0.731	0	1	Undetermined
HESC	HESC A	hsa-miR-503_001048	1.479	0.966	1	21.442	21.442	21.442	2.718		0.144
hipsc	MV 43 B	hsa-miR-555_001523	0	0	1	Undetermined
HESC	HESC A	hsa-miR-19a_000395	1.462	0.91	1	11.735	11.735	11.735	-6.99		11.252
HESC	HESC A	hsa-miR-886-5p_002193	1.565	0.973	1	17.37	17.37	17.37	-1.354		0.214
hipsc	MV 43 B	hsa-miR-637_001581	0	0	1	Undetermined
ct	CBMSc A	hsa-miR-362_001273	1.478	0.946	1	17.582	17.027	17.027	0.422	0.059	1	0.595	1.681	1
ct	CBMSc A	mmu-miR-615_001960	1.289	0.818	1	19.088	19.088	19.088	1.987		1
ct	CBMSc A	hsa-miR-219-1-3p_002095	1.491	0.974	1	25.443	24.915	24.915	8.311	0.031	1	0.76	1.317	1
hipsc	MV 41 A	hsa-miR-381_000571	1.255	0.858	1	28.097	25.916	25.916	8.136	1.138	0.004	0	0.116	0.082
HESC	HESC B	hsa-miR-573_001615	1.127	0.69	1	23.424	23.424	23.424	1.894		8.078
ct	CBMSc B	mmu-let-7d#_001178	1.123	0.627	1	23.117	22.937	22.937	1.677	0.005	1	0.957	1.045	1
hipsc	HiPSC B	hsa-miR-631_001564	0	0	1	Undetermined
HESC	HESC A	hsa-miR-492_001039	0.75	0	1	Undetermined
ct	CBMSc B	hsa-miR-593_002411	0.62	0	1	Undetermined					1
HESC	HESC B	hsa-miR-551b#_002346	1.439	0.958	1	21.827	21.827	21.827	0.298		0.614
HESC	HESC A	hsa-miR-448_001029	1.421	0.961	1	21.494	21.494	21.494	2.77
ct	MV 331 A	hsa-miR-517b_001152	0.63	0	1	Undetermined					1
hipsc	MV 43 B	hsa-miR-337-3p_002157	0	0	1	Undetermined	28.131	28.131	6.284	2.245	0.001	0	396,907.938	0.039
hipsc	MV 43 B	hsa-miR-30b#_002129	0.68	0	1	Undetermined	23.448	23.448	1.601	2.769	6.866	0	268,898,254,848.000	0.515
ct	MV 331 B	hsa-miR-1259_002796	0.772	0	1	Undetermined	21.578	21.578	0.133		1
ct	MV 331 A	hsa-miR-383_000573	0.876	0.096	1	13.956	15.711	15.711	-0.893	1.259	1	0	65,393.309	1
hipsc	MV 41 B	hsa-miR-363#_001283	1.345	0.935	1	20.545	19.086	19.086	-2.387	0.457
HESC	HESC A	hsa-miR-219_000522	1.362	0.785	1	24.379	24.379	24.379	5.655		9.708
HESC	HESC A	hsa-miR-142-5p_002248	1.144	0.907	1	28.467	28.467	28.467	9.743		1.24
hipsc	HiPSC A	hsa-miR-18b_002217	1.278	0.7	1	11.128	11.859	11.859	-5.921	0.46	23.228	5.885	91.684	0.11
ct	CBMSc A	hsa-miR-127_000452	1.579	0.96	1	8.843	8.821	8.821	-7.783	0.475	1	0.015	65.367	1
ct	CBMSc B	hsa-miR-584_001624	1.083	0.429	1	15.661	17.001	17.001	-4.258	1.526	1	0	685,048.250	1
HESC	HESC B	hsa-miR-183#_002270	1.5	0.97	1	14.603	14.603	14.603	-6.926		253.224
hipsc	HiPSC B	hsa-miR-1825_002907	0	0.621	1	20.743	20.743	20.743	-0.898
ct	MV 331 A	hsa-miR-125b_000449	1.421	0.912	1	7.138	7.243	7.243	-9.362	0.392	1	0.032	31.588	1
ct	MV 331 A	hsa-miR-510_002241	0.307	0	1	Undetermined					1
hipsc	HiPSC A	hsa-miR-15b_000390	1.542	0.949	1	11.574	11.743	11.743	-6.037	0.374	1.646	0.539	5.022	0.19
hipsc	HiPSC A	hsa-miR-520d-5p_002393	1.161	0.84	1	21.034	21.344	21.344	3.564	0.27	7.237	3.238	16.176
ct	CBMSc B	hsa-miR-524_001173	1.167	0.792	1	29.579	29.579	29.579	8.134		1
HESC	HESC A	hsa-miR-182_002334	1.422	0.954	1	18.77	18.77	18.77	0.046		17,398.033
hipsc	MV 41 A	hsa-miR-519e_002370	1.067	0.562	1	22.43	19.968	19.968	2.189	0.802
hipsc	MV 43 A	hsa-miR-320_002277	1.316	0.917	1	12.751	12.575	12.575	-5.205	0.618	0.299	0.047	1.89	0.232
hipsc	HiPSC A	hsa-miR-372_000560	1.467	0.936	1	10.319	8.857	8.857	-8.923	1.162	12,348.349	385.673	395,365.688	0.324
hipsc	HiPSC A	hsa-miR-101_002253	1.542	0.967	1	15.744	15.731	15.731	-2.049	0.105	20.395	14.906	27.904	0.005
hipsc	MV 43 B	hsa-miR-661_001606	1.067	0.698	1	16.775	18.058	18.058	-3.415	0.352	2.036	0.713	5.818	0.139
hipsc	HiPSC A	hsa-miR-147b_002262	1.039	0.856	1	27.365	28.371	28.371	10.591	0.6	2.427	0.406	14.514	0.475
hipsc	MV 43 A	hsa-miR-516a-5p_002416	1.427	0.959	1	19.107	21.436	21.436	3.657	0.655
hipsc	MV 41 A	hsa-miR-148b_000471	1.351	0.943	1	18.045	16.778	16.778	-1.002	0.309	2.079	0.828	5.224	0.141
ct	CBMSc B	hsa-miR-34b_000427	1.457	0.97	1	20.692	20.74	20.74	-0.52	0.233	1	0.128	7.793	1
HESC	HESC B	hsa-miR-1225-3P_002766	0.872	0.61	1	16.653	16.653	16.653	-4.877		38.782
hipsc	MV 43 B	hsa-miR-500_001046	1.253	0.421	1	22.563	22.619	22.619	1.146	0.533	1.417	0.289	6.955	0.584
hipsc	MV 43 B	hsa-miR-138-2#_002144	0	0	1	Undetermined	18.902	18.902	-2.739		1.619
hipsc	HiPSC A	hsa-miR-885-3p_002372	0	0.541	1	22.578	22.578	22.578	4.611
hipsc	MV 43 B	hsa-miR-1292_002824	1.068	0.492	1	25.282	26.764	26.764	5.291	0.865	4.943	0.375	65.173	0.173
hipsc	HiPSC B	hsa-miR-892b_002214	0	0	1	Undetermined	26.434	26.434	5.045	0.797
hipsc	HiPSC A	hsa-miR-371-3p_002124	1.452	0.928	1	18.323	17.015	17.015	-0.764	1.581
hipsc	MV 43 A	hsa-miR-891b_002210	0.802	0.548	1	28.684	28.684	28.684	11.965
hipsc	HiPSC B	hsa-miR-614_001587	1.292	0.958	1	25.11	26.592	26.592	5.119	0.85
hipsc	MV 41 A	hsa-miR-671-3p_002322	1.44	0.968	1	19.861	19.253	19.253	1.473	0.134	0.569	0.382	0.848	0.384
ct	MV 331 A	hsa-miR-217_002337	1.028	0.727	1	25.171	25.523	25.523	8.919	0.144	1	0.281	3.562	1
ct	MV 331 A	hsa-miR-325_000540	0.39	0	1	Undetermined					1
HESC	HESC A	hsa-miR-34a_000426	1.564	0.974	1	12.87	12.87	12.87	-5.854		0.753
hipsc	MV 43 B	hsa-miR-27a#_002445	1.392	0.954	1	15.785	17.63	17.63	-3.843	0.557	0.063	0.012	0.332	0.102
HESC	HESC B	hsa-miR-558_001526	0.688	0	1	Undetermined
hipsc	HiPSC B	hsa-miR-124#_002197	1.475	0.977	1	20.007	21.316	21.316	-0.157	0.746
ct	MV 331 A	hsa-miR-362_001273	1.354	0.961	1	16.471	17.027	17.027	0.422	0.059	1	0.595	1.681	1
hipsc	HiPSC B	hsa-miR-553_001521	0.595	0	1	Undetermined
ct	CBMSc A	hsa-miR-887_002374	1.393	0.958	1	20.769	21.26	21.26	4.656	0.988	1	0	6,003.435	1
ct	MV 331 A	hsa-miR-370_002275	1.325	0.922	1	10.84	11.191	11.191	-5.413	0.145	1	0.278	3.592	1
hipsc	MV 43 B	hsa-miR-518e#_002371	1.516	0.976	1	22.742	23.22	23.22	1.747	0.238
hipsc	HiPSC A	hsa-miR-19b_000396	1.502	0.914	1	6.727	5.885	5.885	-11.895	0.463	8.361	2.102	33.254	0.119
hipsc	MV 41 B	hsa-miR-613_001586	1.188	0.823	1	35.351	32.44	32.44	10.593	2.706
hipsc	MV 41 A	hsa-miR-486-3p_002093	1.173	0.793	1	30.667	28.564	28.564	10.254	1.761	0.014	0	78,506.062	0.5
hipsc	MV 43 B	hsa-miR-650_001603	0.95	0.676	1	23.475	22.874	22.874	1.401	0.676	1.16	0.155	8.703	0.903
hipsc	HiPSC B	hsa-miR-640_001584	0.953	0.322	1	21.916	21.916	21.916	0.274		0.292
hipsc	MV 41 B	hsa-miR-875-5p_002203	0.987	0	1	Undetermined	30.47	30.47	9.286	2.289	0.014	0	8,257,814.000
hipsc	MV 43 A	hsa-miR-370_002275	1.214	0.942	1	18.749	19.475	19.475	1.695	0.2	0.007	0.004	0.013	0.064
hipsc	MV 43 A	hsa-miR-324-3p_002161	1.468	0.941	1	15.247	15.901	15.901	-1.878	0.242	0.872	0.424	1.796	0.701
hipsc	MV 43 A	hsa-miR-376c_002122	1.105	0.673	1	20.734	21.063	21.063	3.283	0.888	0.001	0	0.016	0.122
hipsc	MV 41 B	hsa-miR-1301_002827	1.13	0.926	1	24.243	22.792	22.792	1.319	0.449	0.542	0.142	2.067	0.342
ct	MV 331 B	hsa-miR-185#_002104	0.711	0.5	1	17.035	16.852	16.852	-4.408	0.369	1	0.039	25.754	1
ct	MV 331 A	hsa-miR-188-3p_002106	1.28	0.938	1	27.536	26.586	26.586	9.982	1.447	1	0	341,493.469	1
hipsc	HiPSC A	hsa-miR-886-5p_002193	1.582	0.96	1	15.111	17.453	17.453	-0.326	4.14	0.105	0	24,209.666	0.663
hipsc	HiPSC B	hsa-miR-1274B_002884	1.548	0.925	1	8.828	8.474	8.474	-12.999	0.319	1.406	0.543	3.645	0.301
hipsc	HiPSC A	hsa-miR-28_000411	1.546	0.965	1	11.439	11.997	11.997	-5.783	0.547	0.681	0.133	3.483	0.531
ct	MV 331 B	hsa-miR-936_002179	1.425	0.957	1	26.835	27.994	27.994	6.734	0.973	1	0	5,269.399	1
ct	MV 331 A	hsa-miR-886-3p_002194	1.433	0.946	1	13.555	13.171	13.171	-3.433	0.88	1	0	2,324.499	1
hipsc	HiPSC A	hsa-miR-141_000463	1.512	0.961	1	11.969	11.206	11.206	-6.574	0.347	16,330.153	5,808.517	45,910.844	0.053
hipsc	MV 43 B	hsa-miR-621_001598	0	0.342	1	19.214	22.357	22.357	1.174	2.685
ct	CBMSc B	hsa-miR-1251_002820	0	0	1	Undetermined					1
hipsc	MV 43 A	hsa-miR-345_002186	1.391	0.945	1	12.281	14.054	14.054	-3.726	0.461	2.795	0.707	11.04	0.139
ct	MV 331 A	hsa-miR-23a_000399	1.139	0.703	1	12.891	13.281	13.281	-3.323	0.107	1	0.39	2.566	1
hipsc	MV 41 B	hsa-miR-409-3p_002332	1.194	0.871	1	21.201	20.121	20.121	-1.352	0.983	0.001	0	0.01	0.036
HESC	HESC B	hsa-miR-585_001625	0.715	0	1	Undetermined
ct	MV 331 A	hsa-miR-483-5p_002338	0.671	0	1	Undetermined	20.104	20.104	3.003		1
ct	CBMSc B	hsa-miR-577_002675	1.336	0.943	1	29.897	29.897	29.897	8.451		1
ct	MV 331 A	mmu-miR-134_001186	1.455	0.953	1	11.563	11.205	11.205	-5.4	0.855	1	0.001	1,862.843	1
hipsc	MV 41 A	hsa-miR-489_002358	1.366	0.939	1	15.586	14.288	14.288	-3.492	0.854	11.338	0.888	144.801	0.997
ct	CBMSc B	hsa-miR-218-1#_002094	0	0	1	Undetermined					1
hipsc	MV 41 A	hsa-miR-548a-5p_002412	1.089	0	1	Undetermined	31.107	31.107	13.764	2.082	0.783	0	72,060,472.000	0.962
hipsc	MV 41 A	hsa-miR-216b_002326	1.297	0.907	1	27.721	26.624	26.624	8.314	0.755	0.421	0.001	323.636	0.49
ct	MV 331 B	hsa-miR-505#_002087	1.448	0.979	1	18.909	18.197	18.197	-3.063	0.897	1	0	2,699.793	1
hipsc	MV 43 B	hsa-miR-431#_002312	0	0	1	Undetermined	25.406	25.406	3.765		0.036
ct	MV 331 A	hsa-miR-454_002323	1.366	0.891	1	11.854	12.793	12.793	-3.812	0.442	1	0.02	49.116	1
hipsc	MV 41 B	hsa-miR-569_001536	0.638	0	1	Undetermined
hipsc	MV 41 A	mmu-miR-137_001129	1.439	0.943	1	20.758	21.212	21.212	3.432	0.663	0.007	0.001	0.054	0.134
hipsc	MV 41 B	hsa-miR-591_001545	0	0	1	Undetermined	25.912	25.912	4.27
ct	MV 331 A	hsa-miR-143_002249	1.51	0.947	1	10.409	11.065	11.065	-5.539	0.16	1	0.245	4.081	1
hipsc	HiPSC A	hsa-miR-672_002327	0	0	1	Undetermined
ct	MV 331 B	hsa-miR-96#_002140	0	0	1	Undetermined					1
ct	CBMSc B	hsa-miR-888#_002213	0.664	0	1	Undetermined					1
hipsc	HiPSC B	hsa-miR-662_001607	1.05	0.891	1	19.47	17.779	17.779	-3.694	0.943	3.437	0.206	57.271	0.319
hipsc	HiPSC A	hsa-miR-642_001592	1.52	0.963	1	20.468	21.286	21.286	3.506	0.511	1.921	0.419	8.816	0.332
HESC	HESC B	hsa-miR-15a#_002419	1.333	0.924	1	21.576	21.576	21.576	0.047		0.411
hipsc	MV 43 A	hsa-miR-215_000518	0.971	0.577	1	13.369	15.118	15.118	-2.662	0.352	6.241	2.183	17.84	0.078
ct	MV 331 B	hsa-miR-592_001546	1.401	0.977	1	30.485	28.948	28.948	7.688	1.722	1	0	3,858,611.500	1
hipsc	MV 43 A	mmu-miR-615_001960	0	0	1	Undetermined	13.931	13.931	-4.036		65.057
hipsc	MV 43 B	hsa-miR-1255A_002805	1.21	0.718	1	24.857	21.784	21.784	0.6	3.531	1.157	0	37,040,225,779,712.000	0.972
ct	CBMSc A	hsa-miR-184_000485	1.585	0.96	1	23.188	23.937	23.937	7.332	1.245	1	0	57,917.348	1
hipsc	MV 43 B	hsa-miR-550_002410	1.517	0.967	1	23.43	23.811	23.811	2.338	0.271	1.294	0.576	2.905	0.33
hipsc	HiPSC A	hsa-miR-369-5p_001021	1.348	0.95	1	29.951	29.951	29.951	11.983		0.002
ct	MV 331 A	hsa-miR-873_002356	0	0	1	Undetermined					1
ct	CBMSc B	hsa-miR-363#_001283	0.551	0	1	Undetermined					1
hipsc	MV 43 B	hsa-miR-10b#_002315	1.43	0.923	1	23.512	25.095	25.095	3.622	0.755	0.021	0.002	0.199	0.5
hipsc	MV 41 B	hsa-miR-193b#_002366	1.219	0.942	1	21.655	20.769	20.769	-0.704	0.466	0.096	0.024	0.387	0.314
HESC	HESC B	hsa-miR-196a#_002336	0.67	0	1	Undetermined
HESC	HESC B	hsa-miR-770-5p_002002	0	0.42	1	11.446	11.446	11.446	-10.084		43.17
ct	MV 331 A	hsa-miR-518f_002388	0.945	0.151	1	6.298	16.95	16.95	0.346	10.155	1	0	∞	1
ct	CBMSc A	hsa-miR-384_000574	0.087	0	1	Undetermined					1
hipsc	HiPSC B	hsa-miR-29b-1#_002165	1.44	0.947	1	21.814	23.536	23.536	2.063	0.97	0.018	0.001	0.331	0.417
hipsc	HiPSC A	hsa-miR-376a_000565	1.523	0.968	1	16.364	17.918	17.918	0.138	0.872	0.004	0	0.059	0.09
hipsc	MV 43 B	hsa-miR-1271_002779	1.131	0.831	1	17.872	18.687	18.687	-2.786	0.216	0.141	0.074	0.268	0.386
hipsc	HiPSC B	hsa-miR-1305_002867	1.451	0.958	1	25.215	24.833	24.833	3.36	0.134	0.139	0.093	0.207	0.503
hipsc	MV 43 A	hsa-miR-875-3p_002204	0	0	1	Undetermined
hipsc	MV 43 A	hsa-miR-337-5p_002156	1.234	0.907	1	31.971	28.561	28.561	11.218	4.034	0	0	743,657,373,696.000	0.04
ct	MV 331 B	hsa-miR-650_001603	1.057	0.726	1	24.174	22.874	22.874	1.614	1.485	1	0	479,101.000	1
hipsc	MV 41 A	hsa-miR-502-3p_002083	1.451	0.967	1	22.177	21.063	21.063	3.283	0.466	0.882	0.22	3.547	0.852
HESC	HESC A	hsa-miR-29c_000587	1.55	0.969	1	15.595	15.595	15.595	-3.129		0.2
hipsc	MV 41 A	hsa-miR-483-5p_002338	1.174	0.701	1	20.216	19.909	19.909	2.129	0.292	1.833	0.767	4.376
HESC	HESC A	hsa-miR-362-3p_002117	1.576	0.975	1	21.688	21.688	21.688	2.964		2.097
ct	MV 331 A	hsa-miR-512-5p_001145	0.674	0	1	Undetermined					1
ct	CBMSc B	hsa-miR-106b#_002380	1.439	0.97	1	13.936	14.252	14.252	-7.008	0.502	1	0.012	83.24	1
hipsc	MV 43 A	hsa-miR-182_002334	1.264	0.824	1	17.323	18.197	18.197	0.417	0.384	13,448.010	4,275.124	42,302.625	0.07
ct	CBMSc A	hsa-miR-139-5p_002289	1.501	0.961	1	19.699	19.302	19.302	2.698	0.1	1	0.414	2.418	1
hipsc	MV 41 A	hsa-miR-520f_001120	1.545	0.973	1	19.196	17.808	17.808	0.029	0.524	15.541	3.252	74.261	0.787
hipsc	MV 43 A	hsa-miR-523_002386	1.394	0.908	1	15.611	18.067	18.067	0.287	0.712	0.025	0.003	0.206	0.5
hipsc	MV 41 A	mmu-miR-451_001141	1.516	0.978	1	23.821	22.877	22.877	5.097	0.059	5.644	4.737	6.725	0.386
hipsc	HiPSC B	hsa-miR-92a-1#_002137	1.542	0.98	1	19.148	20.233	20.233	-1.24	0.878	8.407	0.614	115.142	0.179
hipsc	MV 43 A	hsa-miR-19b_000396	1.389	0.876	1	5.065	5.885	5.885	-11.895	0.463	8.361	2.102	33.254	0.119
HESC	HESC B	hsa-miR-1200_002829	0.641	0	1	Undetermined
hipsc	MV 43 A	hsa-miR-556-3p_002345	1.141	0.623	1	26.01	27.334	27.334	9.555	0.289
hipsc	HiPSC A	hsa-miR-499-3p_002427	0	0	1	Undetermined	31.571	31.571	14.852
ct	MV 331 A	hsa-miR-215_000518	0.943	0.525	1	15.513	16.584	16.584	-0.02	0.574	1	0.006	157.35	1
hipsc	MV 41 A	hsa-miR-627_001560	1.42	0.938	1	25.016	24.381	24.381	6.601	0.326	3.712	1.404	9.814	0.063
hipsc	MV 43 A	hsa-miR-326_000542	1.276	0.956	1	20.396	22.876	22.876	5.097	0.799	15.601	1.438	169.28	0.205
hipsc	MV 43 A	hsa-miR-758_001990	1.413	0.743	1	25.511	25.297	25.297	7.517	0.9	0.003	0	0.041	0.114
HESC	HESC B	hsa-miR-513B_002757	0.682	0	1	Undetermined
hipsc	HiPSC A	hsa-miR-320_002277	1.542	0.957	1	12.127	12.575	12.575	-5.205	0.618	0.299	0.047	1.89	0.232
hipsc	MV 43 A	hsa-miR-222_002276	1.372	0.825	1	7.681	8.842	8.842	-8.938	0.186	0.49	0.281	0.854	0.225
hipsc	HiPSC A	hsa-miR-671-3p_002322	1.51	0.976	1	19.539	19.253	19.253	1.473	0.134	0.569	0.382	0.848	0.384
hipsc	MV 41 B	hsa-miR-513B_002757	0.06	0	1	Undetermined
hipsc	MV 41 B	hsa-miR-924_002154	0.688	0	1	Undetermined
HESC	HESC A	hsa-miR-519e_002370	1.142	0.629	1	20.355	20.355	20.355	1.631
ct	CBMSc B	hsa-miR-1243_002854	1.467	0.901	1	28.909	28.909	28.909	7.464		1
hipsc	MV 43 B	hsa-miR-1225-3P_002766	0.839	0.248	1	12.771	15.738	15.738	-5.446	2.509	57.546	0	227,492,773,888.000
hipsc	HiPSC B	hsa-miR-573_001615	1.358	0.96	1	24.619	24.22	24.22	2.747	0.134	4.473	2.998	6.674
hipsc	HiPSC A	hsa-miR-296-3p_002101	1.536	0.963	1	16.73	17.198	17.198	-0.582	0.328	32.506	12.236	86.359	0.058
HESC	HESC B	hsa-miR-541#_002200	0.808	0.655	1	26.697	26.697	26.697	5.168		0.078
ct	CBMSc B	hsa-miR-1278_002851	0	0	1	Undetermined	32.833	32.833	11.758		1
HESC	HESC B	hsa-miR-708#_002342	1.214	0.832	1	23.807	23.807	23.807	2.277		1.769
hipsc	MV 43 B	hsa-miR-939_002182	1.08	0.399	1	17.613	18.433	18.433	-3.04	0.142	0.025	0.017	0.039	0.304
ct	MV 331 A	hsa-miR-369-3p_000557	1.361	0.926	1	16.07	17.141	17.141	0.537	0.575	1	0.006	157.911	1
ct	CBMSc A	hsa-miR-582-3p_002399	1.419	0.962	1	28.921	28.435	28.435	11.831	0.011	1	0.911	1.097	1
hipsc	MV 41 B	hsa-miR-141#_002145	1.38	0.944	1	21.794	20.118	20.118	-1.355	1.004	568.161	28.454	11,344.987
hipsc	MV 41 A	hsa-miR-197_000497	1.054	0.761	1	15.133	14.957	14.957	-2.823	0.348	1.692	0.599	4.776	0.418
hipsc	MV 43 B	hsa-miR-1276_002843	1.147	0.785	1	21.169	22.533	22.533	1.06	0.463	2.913	0.733	11.577	0.119
hipsc	MV 41 B	hsa-let-7e#_002407	1.168	0	1	Undetermined	33.648	33.648	12.007		0.002
hipsc	MV 41 B	hsa-miR-27b#_002174	1.318	0.954	1	20.752	19.831	19.831	-1.642	0.356	0.045	0.015	0.13	0.237
HESC	HESC A	hsa-miR-511_001111	1.013	0.426	1	24.483	24.483	24.483	5.759		78.265
hipsc	MV 41 B	hsa-miR-196a#_002336	0	0	1	Undetermined
ct	MV 331 A	hsa-miR-509-5p_002235	0.994	0.339	1	23.549	19.843	19.843	3.239	4.203	1	0	11,908,952,174,362,624.000	1
hipsc	HiPSC A	hsa-miR-892a_002195	0	0	1	Undetermined
hipsc	MV 41 A	hsa-miR-376b_001102	1.039	0.815	1	30.151	27.334	27.334	9.554	1.302	0.003	0	0.154	0.231
ct	MV 331 A	hsa-miR-10a_000387	0.853	0.437	1	18.532	17.186	17.186	0.582	1.843	1	0	11,183,881.000	1
hipsc	HiPSC B	hsa-miR-9#_002231	1.576	0.974	1	16.602	16.343	16.343	-5.13	0.404	278.596	83.616	928.243	0.072
hipsc	MV 43 B	hsa-miR-588_001542	0	0	1	Undetermined
ct	CBMSc A	hsa-miR-29a_002112	1.586	0.916	1	9.283	9.041	9.041	-7.563	0.255	1	0.106	9.479	1
hipsc	MV 43 A	hsa-miR-660_001515	1.501	0.943	1	13.612	14.801	14.801	-2.979	0.068	2.738	2.236	3.352	0.045
ct	MV 331 A	hsa-miR-518b_001156	0.982	0.267	1	4.837	10.203	10.203	-6.401	4.869	1	0	4,203,349,115,226,030,100.000	1
ct	CBMSc B	hsa-miR-630_001563	1.158	0.902	1	30.971	30.971	30.971	9.526		1
hipsc	HiPSC A	hsa-miR-199b_000500	1.362	0.948	1	21.363	20.58	20.58	2.8	0.325	0.14	0.053	0.371	0.254
HESC	HESC B	hsa-miR-1228#_002763	0.767	0.541	1	16.527	16.527	16.527	-5.002		3.934
hipsc	HiPSC B	hsa-miR-562_001529	0.663	0	1	Undetermined
hipsc	MV 43 B	hsa-miR-1324_002815	0	0	1	Undetermined	27.654	27.654	6.013
HESC	HESC A	hsa-miR-499-3p_002427	0.387	0	1	Undetermined
ct	CBMSc A	hsa-miR-33b_002085	0.523	0	1	Undetermined					1
hipsc	MV 43 A	hsa-miR-422a_002297	1.381	0.931	1	20.756	21.289	21.289	3.509	0.344	37.215	13.34	103.818	0.058
ct	MV 331 A	hsa-miR-182_002334	1.109	0.795	1	31.938	30.737	30.737	14.132	1.698	1	0	3,115,228.250	1
ct	CBMSc B	hsa-miR-616_001589	1.555	0.977	1	21.436	21.256	21.256	-0.004	0.005	1	0.955	1.047	1
ct	CBMSc A	hsa-miR-335_000546	1.49	0.927	1	12.219	11.054	11.054	-5.55	0.669	1	0.003	361.381	1
hipsc	MV 43 B	hsa-miR-1294_002785	0	0	1	Undetermined	19.026	19.026	-2.615		132.923
hipsc	HiPSC B	hsa-miR-363#_001283	1.503	0.984	1	18.599	19.086	19.086	-2.387	0.457
hipsc	MV 41 A	hsa-miR-34c_000428	1.441	0.95	1	17.048	16.279	16.279	-1.501	0.274	2.33	1.028	5.28	0.069
hipsc	MV 43 B	hsa-miR-606_001569	0.559	0	1	Undetermined
hipsc	HiPSC B	hsa-miR-1300_002902	1.343	0.954	1	23.884	25.264	25.264	3.791	0.809	0.986	0.088	10.994	0.986
ct	CBMSc A	hsa-miR-339-5p_002257	1.467	0.969	1	13.628	13.219	13.219	-3.385	0.088	1	0.46	2.176	1
ct	MV 331 A	hsa-miR-522_002413	0.163	0	1	Undetermined	26.685	26.685	9.584		1
HESC	HESC B	hsa-miR-1290_002863	1.349	0.918	1	18.82	18.82	18.82	-2.71		3.204
HESC	HESC A	hsa-miR-17_002308	1.585	0.951	1	6.981	6.981	6.981	-11.743		11.728
ct	MV 331 B	hsa-miR-148a#_002134	0	0	1	Undetermined	23.098	23.098	1.653		1
hipsc	MV 41 A	hsa-miR-425-5p_001516	1.06	0.693	1	15.118	14.437	14.437	-3.343	0.1	2.085	1.55	2.806	0.018
ct	MV 331 A	hsa-let-7c_000379	1.447	0.929	1	12.257	12.026	12.026	-4.579	0.728	1	0.002	607.729	1
hipsc	MV 43 A	hsa-miR-27a_000408	1.375	0.912	1	12.818	14.446	14.446	-3.334	0.292	0.048	0.02	0.115	0.143
ct	CBMSc B	hsa-miR-581_001622	1.04	0.455	1	29.298	27.263	27.263	6.003	1.849	1	0	11,859,906.000	1
ct	MV 331 A	hsa-miR-193b_002367	1.344	0.879	1	8.391	9.055	9.055	-7.55	0.167	1	0.23	4.357	1
hipsc	HiPSC A	hsa-miR-324-5p_000539	1.593	0.964	1	14.131	13.66	13.66	-4.12	0.145	1.293	0.838	1.995	0.134
hipsc	HiPSC A	hsa-miR-34a_000426	1.581	0.953	1	12.39	12.819	12.819	-4.961	0.322	0.405	0.155	1.06	0.463
HESC	HESC A	hsa-miR-147b_002262	1.181	0.719	1	22.839	22.839	22.839	4.115		216.16
hipsc	MV 41 A	hsa-miR-302b_000531	0	0	1	Undetermined	5.372	5.372	-11.971	0.066	3,437.720	1,919.432	6,156.986	0.029
hipsc	HiPSC A	hsa-miR-618_001593	1.328	0.449	1	20.814	20.905	20.905	3.125	0.184	0.02	0.011	0.034	0.5
hipsc	MV 41 A	hsa-miR-872_002264	0.539	0	1	Undetermined
hipsc	HiPSC A	hsa-miR-186_002285	1.591	0.966	1	12.846	11.628	11.628	-6.152	0.532	4.773	0.977	23.33	0.114
hipsc	MV 41 A	hsa-miR-26a_000405	1.412	0.937	1	12.061	11.297	11.297	-6.483	0.072	0.783	0.632	0.97	0.169
hipsc	MV 41 A	hsa-miR-377_000566	0	0	1	Undetermined	28.628	28.628	10.661		0.016
hipsc	MV 43 A	hsa-miR-510_002241	1.282	0.897	1	23.817	25.284	25.284	7.504	0.535
hipsc	HiPSC B	hsa-miR-558_001526	0.438	0	1	Undetermined
hipsc	HiPSC A	hsa-miR-518f_002388	1.526	0.946	1	16.164	14.563	14.563	-3.217	0.783	11.818	1.144	122.098	0.509
ct	CBMSc A	hsa-miR-519d_002403	0.764	0	1	Undetermined					1
ct	CBMSc B	hsa-miR-1249_002868	1.075	0.897	1	25.642	25.642	25.642	4.196		1
ct	MV 331 B	hsa-miR-378_002243	1.145	0.154	1	14.036	18.389	18.389	-2.871	4.167	1	0	8,670,188,203,409,408.000	1
HESC	HESC A	hsa-miR-139-3p_002313	1.16	0.937	1	17.017	17.017	17.017	-1.707		8.465
HESC	HESC B	hsa-miR-125b-2#_002158	1.073	0.284	1	20.154	20.154	20.154	-1.375		0.82
ct	CBMSc B	hsa-miR-1274B_002884	1.55	0.926	1	8.992	8.752	8.752	-12.508	0.054	1	0.622	1.608	1
ct	CBMSc B	hsa-miR-1263_002784	0	0	1	Undetermined					1
HESC	HESC A	hsa-miR-454_002323	1.501	0.939	1	13.613	13.613	13.613	-5.111		2.461
hipsc	HiPSC B	hsa-miR-1271_002779	1.399	0.933	1	18.52	18.687	18.687	-2.786	0.216	0.141	0.074	0.268	0.386
ct	MV 331 A	hsa-miR-205_000509	0.959	0	1	Undetermined					1
ct	CBMSc A	hsa-miR-502_001109	1.61	0.972	1	18.499	18.283	18.283	1.678	0.28	1	0.085	11.778	1
ct	MV 331 B	hsa-miR-938_002181	1.362	0.967	1	27.668	27.606	27.606	6.346	0.247	1	0.113	8.827	1
ct	CBMSc A	hsa-miR-674_002021	0	0	1	Undetermined					1
hipsc	HiPSC B	hsa-miR-1270_002807	1.54	0.975	1	20.356	20.384	20.384	-1.089	0.192	6.638	3.744	11.767	0.02
ct	CBMSc B	hsa-miR-129#_002298	1.416	0.973	1	25.814	27.253	27.253	5.993	1.625	1	0	1,639,233.625	1
ct	CBMSc A	hsa-let-7g_002282	1.503	0.944	1	14.542	13.757	13.757	-2.847	0.288	1	0.079	12.605	1
hipsc	MV 43 A	hsa-miR-375_000564	1.274	0.957	1	15.988	17.956	17.956	0.177	0.473	190.071	46.41	778.43	0.102
ct	MV 331 B	hsa-miR-640_001584	0	0	1	Undetermined	19.942	19.942	-1.504		1
hipsc	HiPSC A	hsa-miR-518c_002401	1.342	0.941	1	18.163	17.264	17.264	-0.516	0.616
ct	MV 331 A	hsa-miR-30c_000419	1.421	0.907	1	7.472	8.089	8.089	-8.516	0.12	1	0.348	2.871	1
HESC	HESC A	hsa-miR-197_000497	1.311	0.906	1	14.912	14.912	14.912	-3.812		3.358
HESC	HESC B	hsa-let-7a#_002307	0.737	0	1	Undetermined
hipsc	MV 41 A	hsa-miR-339-5p_002257	1.384	0.942	1	15.343	15.202	15.202	-2.578	0.406	0.572	0.17	1.917	0.149
ct	CBMSc B	hsa-miR-1255A_002805	0.721	0.396	1	18.591	22.07	22.07	0.81	3.664	1	0	103,410,212,798,464.000	1
hipsc	HiPSC A	mmu-miR-140_001187	1.535	0.964	1	13.744	13.004	13.004	-4.775	0.319	0.315	0.122	0.814	0.45
HESC	HESC A	hsa-miR-133a_002246	1.545	0.978	1	16.833	16.833	16.833	-1.891		445.339
ct	MV 331 A	hsa-miR-150_000473	1.362	0.954	1	20.753	20.238	20.238	3.634	1.011	1	0	7,378.479	1
hipsc	HiPSC A	hsa-miR-224_002099	1.478	0.919	1	15.789	16.57	16.57	-1.21	0.558	0.091	0.017	0.479	0.348
ct	MV 331 B	hsa-miR-1292_002824	1.035	0.829	1	29.858	28.856	28.856	7.596	1.187	1	0	34,794.766	1
hipsc	MV 43 B	hsa-miR-593_002411	0	0	1	Undetermined	20.374	20.374	-1.268
ct	MV 331 A	hsa-miR-520a#_001168	0	0	1	Undetermined					1
hipsc	MV 43 B	hsa-miR-92b#_002343	1.371	0.942	1	19.259	19.282	19.282	-2.191	0.401	4.546	1.373	15.05	0.119
ct	MV 331 A	hsa-miR-302a_000529	1.31	0.916	1	19.57	18.651	18.651	2.047	1.415	1	0	259,003.469	1
hipsc	MV 43 B	hsa-miR-29a#_002447	1.365	0.96	1	18.207	19.412	19.412	-2.061	0.385	0.083	0.026	0.261	0.15
ct	CBMSc B	hsa-miR-10b#_002315	1.57	0.955	1	13.343	19.306	19.306	-1.954	6.148	1	0	327,888,498,009,584,000,000,000.000	1
hipsc	HiPSC A	hsa-miR-409-5p_002331	1.42	0.96	1	25.531	26.905	26.905	9.562	1.999	0.002	0	71,781.703	0.385
ct	MV 331 A	mmu-miR-129-3p_001184	1.302	0.733	1	21.114	21.475	21.475	4.871	0.136	1	0.302	3.315	1
ct	CBMSc A	hsa-miR-518d_001159	0.782	0	1	Undetermined					1
hipsc	MV 43 A	hsa-miR-183_002269	1.185	0.766	1	16.008	16.735	16.735	-1.045	0.354	2,335.007	812.443	6,710.940
hipsc	MV 43 B	hsa-miR-17#_002421	1.266	0.953	1	17.598	18.638	18.638	-2.835	0.233	13.93	6.955	27.901	0.021
hipsc	MV 41 A	hsa-miR-411_001610	1.315	0.94	1	23.91	21.252	21.252	3.472	1.153	0.001	0	0.028	0.111
hipsc	HiPSC A	hsa-miR-489_002358	1.504	0.958	1	15.696	14.288	14.288	-3.492	0.854	11.338	0.888	144.801	0.997
HESC	HESC B	hsa-miR-1263_002784	0.664	0	1	Undetermined
ct	MV 331 B	hsa-miR-665_002681	1.216	0.643	1	20.137	19.012	19.012	-2.248	1.311	1	0	102,973.938	1
HESC	HESC B	hsa-miR-30c-2#_002110	0	0.626	1	22.542	22.542	22.542	1.013		0.934
ct	CBMSc A	hsa-miR-34c_000428	1.55	0.974	1	16.497	16.323	16.323	-0.281	0.323	1	0.058	17.193	1
hipsc	MV 43 A	hsa-miR-10b_002218	1.365	0.802	1	24.128	24.238	24.238	6.459	0.485	0.052	0.012	0.221	0.5
ct	MV 331 B	hsa-miR-550_002410	1.454	0.966	1	23.889	23.97	23.97	2.71	0.105	1	0.398	2.512	1
hipsc	MV 41 B	hsa-miR-516-3p_001149	1.451	0.946	1	23.027	21.852	21.852	0.379	0.621	319.909	50.199	2,038.706
ct	MV 331 B	hsa-miR-1304_002874	0.924	0.385	1	20.656	19.74	19.74	-1.519	1.101	1	0	16,254.597	1
ct	MV 331 B	hsa-miR-181a-2#_002317	1.411	0.938	1	14.587	14.736	14.736	-6.524	0.037	1	0.724	1.38	1
hipsc	MV 41 B	hsa-miR-548L_002904	1.448	0.956	1	27.895	26.228	26.228	4.755	0.8	1.965	0.181	21.326	0.384
hipsc	HiPSC A	hsa-miR-33b_002085	1.013	0.554	1	24.552	25.581	25.581	7.801	0.62
hipsc	MV 41 B	hsa-miR-553_001521	0.704	0	1	Undetermined
hipsc	MV 43 A	mmu-miR-129-3p_001184	1.363	0.96	1	18.824	19.631	19.631	1.851	0.138	8.108	5.372	12.238	0.01
hipsc	MV 43 A	mmu-miR-124a_001182	1.458	0.962	1	17.045	18.067	18.067	0.287	0.057	182.325	153.848	216.073	0.002
hipsc	HiPSC A	hsa-miR-653_002292	1.393	0.973	1	26.813	25.339	25.339	7.559	0.889
hipsc	MV 43 A	hsa-miR-548c_001590	1.507	0.969	1	27.198	27.951	27.951	10.607	0.129	6.257	2.017	19.41	0.025
hipsc	MV 41 B	hsa-miR-206_000510	1.448	0.938	1	19.808	19.5	19.5	-1.973	0.416	5.19	1.503	17.923	0.071
hipsc	MV 43 A	hsa-miR-582-3p_002399	1.25	0.896	1	29.125	29.158	29.158	11.378	0.76	1.369	0.142	13.222	0.494
hipsc	MV 41 A	hsa-miR-328_000543	1.295	0.946	1	17.334	16.899	16.899	-0.88	0.264	0.204	0.093	0.45	0.277
ct	MV 331 A	hsa-miR-532_001518	1.515	0.967	1	13.707	13.906	13.906	-2.699	0.298	1	0.073	13.788	1
hipsc	MV 41 B	hsa-miR-214#_002293	0.889	0	1	Undetermined	30.718	30.718	9.992		0
hipsc	MV 43 B	hsa-miR-1278_002851	1.083	0.793	1	30.199	30.649	30.649	9.176	0.237	5.987	2.952	12.144
hipsc	MV 43 B	hsa-miR-1296_002908	1.149	0.924	1	18.069	17.962	17.962	-3.511	0.574	1.607	0.29	8.891	0.555
ct	CBMSc B	hsa-miR-432#_001027	1.111	0.652	1	22.395	23.519	23.519	2.259	1.309	1	0	101,863.375	1
hipsc	HiPSC B	hsa-miR-1302_002901	1.329	0.875	1	29.412	30.057	30.057	8.211	0.44	19.112	0.396	923.065
ct	MV 331 A	hsa-miR-484_001821	1.312	0.891	1	8.972	9.885	9.885	-6.719	0.417	1	0.025	39.344	1
ct	CBMSc B	hsa-miR-668_001992	1.35	0.966	1	16.233	16.232	16.232	-5.028	0.184	1	0.198	5.056	1
hipsc	MV 41 A	hsa-miR-362_001273	1.401	0.958	1	18.576	17.585	17.585	-0.195	0.318	1.534	0.595	3.955	0.237
hipsc	MV 43 B	hsa-miR-620_002672	0.742	0	1	Undetermined
ct	CBMSc A	hsa-miR-99a_000435	1.472	0.929	1	7.188	6.883	6.883	-9.721	0.192	1	0.184	5.425	1
ct	CBMSc A	hsa-miR-92a_000431	1.634	0.947	1	9.943	9.724	9.724	-6.88	0.277	1	0.087	11.516	1
hipsc	MV 43 A	hsa-miR-508_001052	1.324	0.784	1	20.756	23.504	23.504	5.724	0.918	38.59	2.499	595.911	0.265
hipsc	HiPSC B	hsa-miR-1259_002796	1.011	0.382	1	21.32	22.005	22.005	0.821	1.142	0.621	0	14,536.295
hipsc	MV 43 A	hsa-miR-95_000433	1.368	0.95	1	15.312	16.715	16.715	-1.065	0.315	399.23	155.845	1,022.709	0.035
HESC	HESC B	hsa-miR-944_002189	1.405	0.94	1	29.627	29.627	29.627	8.097		0.401
ct	MV 331 A	hsa-miR-301_000528	1.284	0.957	1	12.954	14.316	14.316	-2.289	0.865	1	0	2,038.211	1
hipsc	HiPSC B	hsa-miR-645_001597	1.432	0.944	1	24.919	23.976	23.976	2.503	1.599	2.849	0.024	335.176	0.418
hipsc	MV 43 B	hsa-miR-551a_001519	1.435	0.953	1	22.542	23.412	23.412	1.938	0.139	42.683	28.22	64.559	0.008
ct	MV 331 B	hsa-miR-548M_002775	0.575	0	1	Undetermined					1
ct	CBMSc A	hsa-miR-625_002431	1.398	0.967	1	19.924	19.33	19.33	2.725	0.098	1	0.423	2.362	1
hipsc	MV 41 A	hsa-miR-138_002284	1.468	0.955	1	14.987	14.166	14.166	-3.614	0.404	0.317	0.095	1.056	0.518
ct	MV 331 B	hsa-miR-338-5P_002658	0.862	0	1	Undetermined	15.424	15.424	-6.022		1
HESC	HESC A	hsa-miR-29a_002112	1.597	0.964	1	15.044	15.044	15.044	-3.68		0.068
hipsc	MV 41 A	hsa-miR-135b_002261	1.421	0.963	1	12.798	11.904	11.904	-5.876	0.171	139.556	83.929	232.054	0.014
hipsc	MV 41 A	hsa-miR-363_001271	1.39	0.964	1	13.519	12.073	12.073	-5.707	0.362	4,580.575	1,558.154	13,465.720	0.06
hipsc	MV 43 B	hsa-miR-222#_002097	1.31	0.925	1	12.091	13.726	13.726	-7.748	0.472	0.958	0.235	3.911	0.722
hipsc	MV 43 B	hsa-miR-26b#_002444	1.317	0.958	1	21.855	23.631	23.631	2.158	0.702	0.237	0.029	1.928	0.022
ct	MV 331 B	hsa-miR-146a#_002163	0.589	0	1	Undetermined					1
ct	MV 331 B	hsa-miR-614_001587	0.811	0	1	Undetermined					1
ct	CBMSc B	hsa-miR-145#_002149	1.508	0.954	1	17.274	16.882	16.882	-4.378	0.206	1	0.162	6.156	1
HESC	HESC A	hsa-miR-502-3p_002083	1.587	0.976	1	20.812	20.812	20.812	2.088		2.021
HESC	HESC A	hsa-miR-337-5p_002156	1.206	0.538	1	25.158	25.158	25.158	6.434		0.008
hipsc	HiPSC A	hsa-miR-296_000527	1.353	0.949	1	11.88	12.178	12.178	-5.601	0.584	3.581	0.628	20.434	0.131
hipsc	MV 43 B	hsa-miR-638_001582	1.22	0.557	1	17.723	19.249	19.249	-2.224	0.704	1.905	0.233	15.542	0.245
ct	MV 331 A	hsa-miR-193a-5p_002281	1.469	0.917	1	10.456	10.144	10.144	-6.46	0.809	1	0.001	1,239.398	1
ct	CBMSc A	hsa-miR-132_000457	1.592	0.949	1	11.731	11.682	11.682	-4.922	0.448	1	0.019	51.929	1
hipsc	MV 43 B	hsa-miR-631_001564	0.164	0	1	Undetermined
hipsc	MV 41 B	hsa-miR-1274A_002883	1.428	0.869	1	7.326	7.478	7.478	-13.995	0.417	4.767	1.376	16.515	0.104
hipsc	MV 41 A	hsa-miR-361_000554	1.446	0.931	1	15.707	14.721	14.721	-3.059	0.64	0.73	0.108	4.92	0.754
HESC	HESC B	hsa-miR-1183_002841	1.213	0.939	1	21.018	21.018	21.018	-0.512		0.225
ct	CBMSc A	hsa-miR-136_000592	1.213	0.858	1	25.938	23.381	23.381	6.777	2.06	1	0	75,957,520.000	1
HESC	HESC A	hsa-miR-493_002364	1.165	0.893	1	28.959	28.959	28.959	10.235		0
hipsc	HiPSC A	hsa-miR-377_000566	1.12	0.781	1	28.628	28.628	28.628	10.661		0.016
hipsc	MV 43 B	hsa-miR-583_001623	0.36	0	1	Undetermined
ct	CBMSc A	hsa-miR-203_000507	1.552	0.96	1	22.164	22.283	22.283	5.679	0.615	1	0.004	225.429	1
ct	MV 331 A	hsa-miR-519d_002403	0.957	0	1	Undetermined					1
ct	MV 331 B	hsa-miR-1265_002790	0.409	0	1	Undetermined					1
hipsc	MV 43 B	hsa-miR-518f#_002387	1.4	0.968	1	26.753	26.574	26.574	5.101	0.785
ct	CBMSc A	hsa-miR-142-5p_002248	0	0	1	Undetermined	26.162	26.162	10.054		1
HESC	HESC A	hsa-miR-331-5p_002233	1.492	0.971	1	20.759	20.759	20.759	2.035		2.602
HESC	HESC A	hsa-miR-24_000402	1.53	0.931	1	11.125	11.125	11.125	-7.599		0.096
ct	CBMSc A	hsa-miR-195_000494	1.532	0.975	1	15.559	16.036	16.036	-0.568	0.974	1	0	5,328.975	1
HESC	HESC A	hsa-miR-876-5p_002205	1.304	0.421	1	18.931	18.931	18.931	0.207
hipsc	MV 43 A	hsa-miR-18a_002422	1.462	0.967	1	9.915	10.656	10.656	-7.123	0.342	32.668	11.774	90.635	0.063
ct	CBMSc B	hsa-miR-1270_002807	1.449	0.956	1	22.999	22.902	22.902	1.642	0.089	1	0.458	2.183	1
ct	MV 331 A	hsa-miR-509-3-5p_002155	0	0	1	Undetermined					1
ct	CBMSc A	hsa-miR-508_001052	1.023	0.159	1	24.725	27.598	27.598	10.994	3.37	1	0	7,732,222,492,672.000	1
hipsc	HiPSC A	hsa-miR-22_000398	1.422	0.954	1	17.814	17.691	17.691	-0.089	0.282	0.074	0.032	0.173	0.219
HESC	HESC A	hsa-miR-217_002337	1.173	0.921	1	26.979	26.979	26.979	8.255		1.584
ct	CBMSc A	hsa-miR-150_000473	1.523	0.966	1	19.723	20.238	20.238	3.634	1.011	1	0	7,378.479	1
hipsc	MV 43 A	hsa-miR-371-3p_002124	1.383	0.973	1	12.835	17.015	17.015	-0.764	1.581
ct	MV 331 A	hsa-miR-339-5p_002257	1.388	0.908	1	12.811	13.219	13.219	-3.385	0.088	1	0.46	2.176	1
ct	CBMSc B	hsa-miR-621_001598	0	0	1	Undetermined					1
ct	MV 331 B	hsa-let-7f-1#_002417	0.889	0.494	1	19.739	20.364	20.364	-0.896	0.439	1	0.021	47.843	1
HESC	HESC B	hsa-miR-587_001540	0.376	0	1	Undetermined
hipsc	MV 43 B	hsa-miR-593_001547	0.498	0	1	Undetermined	19.45	19.45	-2.192		48.527
hipsc	MV 43 B	hsa-miR-922_002152	0	0	1	Undetermined	29.929	29.929	8.082	1.435	0.282	0	86,760.484
HESC	HESC A	hsa-miR-186_002285	1.58	0.979	1	13.813	13.813	13.813	-4.912		2.02
HESC	HESC B	hsa-miR-1197_002810	1.027	0.336	1	26.748	26.748	26.748	5.218		0.059
ct	MV 331 B	hsa-miR-409-3p_002332	1.261	0.839	1	8.833	9.1	9.1	-12.16	0.081	1	0.489	2.045	1
HESC	HESC B	hsa-miR-623_001555	0	0	1	Undetermined
hipsc	MV 43 A	hsa-miR-338-3p_002252	1.295	0.945	1	23.964	25.21	25.21	7.431	0.951	54.074	3.175	921.056
HESC	HESC B	hsa-miR-675_002005	1.071	0.736	1	20.043	20.043	20.043	-1.486		6.439
HESC	HESC B	dme-miR-7_000268	1.466	0.97	1	17.602	17.602	17.602	-3.927		1.474
hipsc	HiPSC A	hsa-miR-551b_001535	1.556	0.972	1	18.929	19.193	19.193	1.413	0.286	4.742	2.021	11.124	0.059
ct	CBMSc B	hsa-miR-934_002177	0	0	1	Undetermined					1
hipsc	HiPSC B	hsa-miR-571_001613	0.781	0	1	Undetermined	15.895	15.895	-6.157		9.938
ct	MV 331 A	hsa-miR-627_001560	1.424	0.922	1	24.752	25.098	25.098	8.493	0.151	1	0.266	3.765	1
hipsc	HiPSC A	hsa-miR-145_002278	1.413	0.957	1	17.77	17.771	17.771	-0.009	0.541	0.004	0.001	0.022	0.04
ct	CBMSc B	hsa-miR-548K_002819	1.333	0.961	1	31.865	31.428	31.428	10.168	0.251	1	0.11	9.13	1
hipsc	HiPSC A	hsa-miR-219-2-3p_002390	1.415	0.969	1	20.927	21.678	21.678	3.898	0.767	62.377	6.342	613.555
ct	MV 331 B	hsa-miR-1291_002838	1.268	0.933	1	21.278	20.242	20.242	-1.018	1.222	1	0	47,157.207	1
HESC	HESC A	hsa-miR-99b_000436	1.54	0.95	1	12.022	12.022	12.022	-6.702		0.633
hipsc	HiPSC B	hsa-miR-575_001617	0.914	0.398	1	20.806	20.806	20.806	-0.836		9.19
ct	CBMSc A	hsa-miR-506_001050	0.624	0	1	Undetermined					1
HESC	HESC A	hsa-miR-891b_002210	0	0	1	Undetermined
hipsc	MV 41 A	hsa-miR-886-5p_002193	1.483	0.985	1	12.763	17.453	17.453	-0.326	4.14	0.105	0	24,209.666	0.663
HESC	HESC B	hsa-miR-191#_002678	1.388	0.961	1	21.738	21.738	21.738	0.208		1.212
ct	MV 331 A	hsa-miR-642_001592	1.308	0.713	1	21.172	21.053	21.053	4.448	0.615	1	0.004	225.613	1
HESC	HESC B	hsa-miR-1826_002873	0.401	0	1	Undetermined
ct	MV 331 B	hsa-miR-553_001521	0	0	1	Undetermined					1
ct	MV 331 B	hsa-miR-617_001591	0	0	1	Undetermined					1
ct	CBMSc A	hsa-miR-518a-3p_002397	1.487	0.947	1	28.181	28.181	28.181	11.08		1
hipsc	HiPSC A	hsa-miR-484_001821	1.533	0.931	1	11.506	11.018	11.018	-6.762	0.15	1.03	0.658	1.613	0.998
hipsc	MV 43 A	hsa-miR-181c_000482	1.207	0.912	1	20.705	21.862	21.862	4.082	0.414	0.693	0.202	2.381	0.55
hipsc	MV 41 B	hsa-miR-320B_002844	1.431	0.937	1	17.435	17.267	17.267	-4.206	0.522	0.164	0.035	0.781	0.248
HESC	HESC B	hsa-miR-1180_002847	1.439	0.937	1	17.532	17.532	17.532	-3.998		1.236
hipsc	MV 43 A	hsa-miR-889_002202	1.508	0.97	1	25.8	25.765	25.765	7.985	1.109	0.004	0	0.105	0.18
hipsc	HiPSC B	hsa-miR-545#_002266	1.483	0.963	1	23.321	22.288	22.288	0.814	0.686	26.531	3.431	205.131	0.196
HESC	HESC A	hsa-miR-9_000583	1.443	0.97	1	13.737	13.737	13.737	-4.987		807.898
HESC	HESC A	hsa-miR-146b-3p_002361	1.366	0.909	1	22.409	22.409	22.409	3.684		1.534
ct	MV 331 B	hsa-miR-557_001525	0	0	1	Undetermined					1
hipsc	HiPSC B	hsa-miR-1275_002840	1.535	0.959	1	13.27	12.746	12.746	-8.727	0.186	2.359	1.353	4.112	0.029
HESC	HESC B	hsa-miR-548M_002775	0	0	1	Undetermined
hipsc	MV 43 A	hsa-miR-30b_000602	1.362	0.867	1	8.261	9.26	9.26	-8.52	0.139	1.552	1.025	2.35	0.062
ct	MV 331 A	hsa-miR-125a-3p_002199	1.294	0.774	1	19.496	19.829	19.829	3.225	0.163	1	0.237	4.22	1
hipsc	MV 41 A	hsa-miR-570_002347	1.396	0.961	1	26.552	25.312	25.312	7.532	0.308	3.162	1.263	7.916	0.083
hipsc	MV 41 A	hsa-miR-517b_001152	0.922	0.34	1	16.792	14.161	14.161	-3.619	0.912
ct	CBMSc B	hsa-miR-657_001512	0.937	0.782	1	15.28	14.794	14.794	-6.466	0.301	1	0.071	14.184	1
HESC	HESC B	mmu-let-7d#_001178	0.629	0	1	Undetermined
hipsc	HiPSC A	hsa-miR-152_000475	1.573	0.971	1	17.694	17.46	17.46	-0.32	0.347	0.016	0.006	0.045	0.232
ct	MV 331 A	hsa-miR-449b_001608	1.345	0.951	1	24.716	24.011	24.011	7.407	1.201	1	0	39,216.176	1
ct	MV 331 A	hsa-miR-507_001051	0	0	1	Undetermined					1
ct	MV 331 B	hsa-miR-30b#_002129	0.945	0.801	1	27.445	25.64	25.64	4.381	1.99	1	0	40,893,872.000	1
HESC	HESC A	hsa-miR-520a_001167	1.081	0.472	1	20.025	20.025	20.025	1.301		0.005
ct	CBMSc A	hsa-miR-23b_000400	1.25	0.739	1	12.672	12.882	12.882	-3.722	0.706	1	0.002	502.156	1
hipsc	HiPSC B	hsa-miR-1257_002910	1.031	0.495	1	24.127	23.4	23.4	1.927	1.405
hipsc	MV 41 A	mmu-miR-491_001630	1.368	0.973	1	17.838	17.589	17.589	-0.191	0.388	1.937	0.608	6.166	0.194
ct	CBMSc A	hsa-miR-212_000515	1.59	0.982	1	15.111	15.552	15.552	-1.052	0.938	1	0	3,870.022	1
ct	MV 331 B	hsa-miR-1233_002768	0.907	0.591	1	18.088	18.868	18.868	-2.392	0.594	1	0.005	187.444	1
ct	CBMSc B	hsa-miR-100#_002142	1.565	0.968	1	17.775	16.708	16.708	-4.552	0.881	1	0	2,339.139	1
hipsc	HiPSC B	hsa-miR-588_001542	0	0	1	Undetermined
hipsc	MV 43 B	hsa-miR-658_001513	0	0	1	Undetermined
hipsc	HiPSC B	hsa-miR-34a#_002316	1.598	0.967	1	14.536	14.213	14.213	-7.26	0.081	1.321	1.037	1.683	0.792
ct	CBMSc B	hsa-miR-1200_002829	0	0	1	Undetermined					1
ct	MV 331 A	hsa-miR-145_002278	1.207	0.663	1	8.166	8.753	8.753	-7.851	0.09	1	0.451	2.217	1
HESC	HESC B	hsa-miR-589_001543	1.491	0.977	1	17.944	17.944	17.944	-3.585		1.687
ct	CBMSc A	hsa-miR-296-3p_002101	1.498	0.941	1	20.586	21.045	21.045	4.441	0.956	1	0	4,526.878	1
hipsc	MV 41 A	hsa-miR-221_000524	1.474	0.953	1	10.801	9.527	9.527	-8.252	0.318	0.446	0.173	1.153	0.146
ct	CBMSc B	hsa-miR-645_001597	1.443	0.959	1	25.71	25.273	25.273	4.013	0.251	1	0.11	9.113	1
hipsc	MV 43 B	hsa-miR-191#_002678	1.202	0.899	1	20.466	21.257	21.257	-0.216	0.524	1.626	0.341	7.756	0.364
hipsc	HiPSC B	hsa-miR-629_001562	1.452	0.979	1	17.198	18.21	18.21	-3.263	0.63	0.862	0.132	5.636	0.92
HESC	HESC B	hsa-miR-593_002411	0.678	0.499	1	20.534	20.534	20.534	-0.995
hipsc	HiPSC A	hsa-miR-34c_000428	1.578	0.972	1	16.985	16.279	16.279	-1.501	0.274	2.33	1.028	5.28	0.069
ct	CBMSc B	hsa-let-7e#_002407	1.516	0.969	1	24.432	24.525	24.525	3.265	0.278	1	0.086	11.586	1
hipsc	MV 41 A	hsa-miR-10b_002218	1.362	0.55	1	24.464	24.238	24.238	6.459	0.485	0.052	0.012	0.221	0.5
ct	CBMSc B	hsa-miR-30c-1#_002108	1.085	0.803	1	24.247	25.683	25.683	4.423	1.621	1	0	1,581,710.375	1
hipsc	HiPSC B	hsa-miR-106a#_002170	1.441	0.959	1	19.549	18.867	18.867	-2.606	0.611
hipsc	HiPSC A	mmu-miR-491_001630	1.514	0.968	1	17.687	17.589	17.589	-0.191	0.388	1.937	0.608	6.166	0.194
ct	MV 331 A	hsa-miR-548c_001590	1.477	0.963	1	30.179	29.857	29.857	13.252	0.818	1	0.001	1,348.771	1
ct	CBMSc B	hsa-miR-922_002152	1.372	0.961	1	27.701	27.701	27.701	6.256		1
hipsc	MV 43 B	hsa-miR-26a-2#_002115	1.389	0.937	1	21.207	22.692	22.692	1.219	0.514	1.983	0.428	9.176	0.422
ct	CBMSc A	hsa-miR-362-3p_002117	1.546	0.971	1	21.56	20.636	20.636	4.032	0.428	1	0.023	43.239	1
HESC	HESC A	mmu-miR-134_001186	1.353	0.972	1	24.64	24.64	24.64	5.916		0
hipsc	MV 41 B	hsa-miR-921_002151	0	0	1	Undetermined
hipsc	HiPSC A	hsa-miR-561_001528	1.449	0.965	1	24.738	21.473	21.473	3.693	3.101	192.906	0.019	2,001,815.500	0.421
ct	CBMSc A	hsa-miR-521_001122	0.742	0	1	Undetermined					1
hipsc	MV 41 B	hsa-miR-30c-2#_002110	0	0	1	Undetermined	24.041	24.041	2.857	1.155	0.26	0	6,820.030	0.388
hipsc	MV 43 A	hsa-let-7d_002283	1.207	0.934	1	24.785	24.514	24.514	6.735	1.048	0.001	0	0.019	0.285
HESC	HESC A	hsa-miR-885-3p_002372	0.862	0	1	Undetermined
HESC	HESC A	hsa-miR-532-3p_002355	1.564	0.98	1	16.335	16.335	16.335	-2.389		1.99
ct	MV 331 A	hsa-miR-758_001990	1.572	0.974	1	15.422	15.655	15.655	-0.949	0.263	1	0.098	10.181	1
hipsc	MV 41 A	hsa-miR-518f_002388	1.27	0.693	1	15.311	14.563	14.563	-3.217	0.783	11.818	1.144	122.098	0.509
ct	MV 331 A	hsa-miR-20a_000580	1.389	0.898	1	6.865	7.572	7.572	-9.033	0.211	1	0.156	6.4	1
ct	CBMSc A	hsa-miR-24_000402	1.558	0.893	1	6.23	5.622	5.622	-10.982	0.111	1	0.375	2.666	1
ct	MV 331 A	hsa-miR-618_001593	0.829	0.371	1	8.217	14.05	14.05	-2.555	5.336	1	0	257,061,051,091,610,760,000.000	1
ct	CBMSc A	hsa-miR-425-5p_001516	1.347	0.933	1	14.813	14.322	14.322	-2.282	0.005	1	0.953	1.049	1
hipsc	HiPSC B	hsa-miR-550_002410	1.577	0.982	1	23.45	23.811	23.811	2.338	0.271	1.294	0.576	2.905	0.33
ct	CBMSc B	hsa-miR-1238_002927	0	0	1	Undetermined	28.293	28.293	7.218		1
ct	MV 331 A	hsa-miR-598_001988	1.499	0.945	1	17.139	18.343	18.343	1.739	0.708	1	0.002	509.018	1
hipsc	HiPSC A	hsa-miR-515-3p_002369	1.525	0.966	1	17.098	16.561	16.561	-1.218	0.47
ct	CBMSc B	hsa-miR-193b#_002366	1.484	0.966	1	16.597	17.182	17.182	-4.078	0.77	1	0.001	883.281	1
hipsc	MV 43 B	hsa-let-7f-2#_002418	0.916	0.805	1	29.439	27.608	27.608	6.424	2.289	0.1	0	56,952,240.000	0.421
ct	CBMSc B	hsa-miR-376a#_002127	1.311	0.901	1	20.865	20.963	20.963	-0.297	0.283	1	0.083	12.099	1
hipsc	HiPSC B	hsa-miR-548L_002904	1.525	0.97	1	24.837	26.228	26.228	4.755	0.8	1.965	0.181	21.326	0.384
ct	CBMSc A	hsa-miR-146a_000468	1.555	0.918	1	14.698	11.089	11.089	-5.515	3.112	1	0	800,015,646,720.000	1
HESC	HESC A	hsa-miR-509-3-5p_002155	0.844	0	1	Undetermined
hipsc	MV 41 A	hsa-miR-886-3p_002194	1.44	0.896	1	10.599	15.118	15.118	-2.662	3.676	0.586	0	33,842.469	0.438
hipsc	HiPSC B	hsa-miR-16-2#_002171	1.111	0.686	1	14.792	14.444	14.444	-7.029	0.14	1.599	1.054	2.425	0.691
HESC	HESC B	hsa-miR-662_001607	1.134	0.78	1	19.82	19.82	19.82	-1.709		0.868
ct	MV 331 B	hsa-miR-302c#_000534	1.264	0.183	1	18.271	22.537	22.537	1.277	4.081	1	0	4,071,173,193,203,712.000	1
ct	CBMSc B	hsa-miR-1208_002880	0.971	0.42	1	18.725	18.844	18.844	-2.416	0.304	1	0.069	14.559	1
hipsc	HiPSC A	hsa-miR-448_001029	1.394	0.96	1	22.795	23.034	23.034	5.254	1.133
hipsc	HiPSC A	hsa-miR-490_001037	1.147	0.86	1	24.452	25.931	25.931	8.151	0.972	0.537	0.03	9.75	0.716
HESC	HESC B	hsa-miR-645_001597	1.254	0.688	1	22.187	22.187	22.187	0.657		10.242
HESC	HESC B	hsa-miR-1825_002907	0	0	1	Undetermined
hipsc	HiPSC A	hsa-miR-219-1-3p_002095	1.501	0.968	1	24.92	25.755	25.755	7.975	0.644	1.262	0.185	8.625	0.473
ct	MV 331 A	hsa-miR-130a_000454	1.512	0.972	1	10.704	10.81	10.81	-5.795	0.391	1	0.032	31.191	1
hipsc	HiPSC B	hsa-miR-708#_002342	1.399	0.955	1	23.345	23.764	23.764	2.291	0.296	1.752	0.725	4.23	0.358
HESC	HESC B	hsa-miR-720_002895	1.517	0.969	1	10.09	10.09	10.09	-11.44		2.012
ct	MV 331 A	hsa-miR-518d_001159	0.595	0	1	Undetermined					1
hipsc	MV 41 A	hsa-miR-192_000491	1.39	0.934	1	15.456	14.399	14.399	-3.38	0.261	5.889	2.706	12.818	0.04
ct	MV 331 A	hsa-miR-519a_002415	0.716	0.382	1	19.75	22.725	22.725	6.121	2.478	1	0	3,014,492,416.000	1
ct	CBMSc A	mmu-miR-187_001193	1.268	0.656	1	23.102	23.118	23.118	6.514	0.512	1	0.011	90.966	1
ct	CBMSc A	hsa-miR-27a_000408	1.533	0.927	1	9.071	8.894	8.894	-7.71	0.32	1	0.06	16.698	1
hipsc	MV 41 B	hsa-miR-1272_002845	1.279	0.96	1	21.16	20.534	20.534	-0.939	0.025	46.911	43.493	50.597
ct	MV 331 A	hsa-miR-515-3p_002369	0	0	1	Undetermined					1
hipsc	MV 43 A	hsa-miR-516b_001150	1.403	0.948	1	18.469	19.468	19.468	1.688	0.286	494.877	211.043	1,160.441
hipsc	HiPSC B	hsa-miR-593_002411	0.821	0.608	1	20.374	20.374	20.374	-1.268
hipsc	MV 41 A	hsa-miR-140-3p_002234	1.245	0.788	1	20.02	19.473	19.473	1.693	0.163	0.244	0.15	0.397	0.433
HESC	HESC B	hsa-miR-27a#_002445	1.432	0.961	1	19.836	19.836	19.836	-1.693		0.014
hipsc	MV 43 A	hsa-miR-133b_002247	1.272	0.872	1	21.149	21.541	21.541	3.761	0.356	43.345	14.99	125.334
ct	CBMSc A	hsa-miR-346_000553	0.908	0.307	1	19.347	19.347	19.347	2.246		1
hipsc	MV 41 B	hsa-miR-106b#_002380	1.227	0.865	1	13.737	13.431	13.431	-8.042	0.54	2.048	0.409	10.254	0.224
ct	CBMSc B	hsa-miR-603_001566	1.429	0.919	1	31.5	31.385	31.385	10.125	0.07	1	0.538	1.858	1
ct	CBMSc A	hsa-miR-410_001274	1.561	0.965	1	12.309	11.649	11.649	-4.956	0.164	1	0.236	4.234	1
hipsc	HiPSC B	hsa-miR-223#_002098	0.777	0.394	1	24.12	27.211	27.211	5.364	2.885
ct	CBMSc A	hsa-miR-20b_001014	1.577	0.929	1	13.344	14.807	14.807	-1.797	1.959	1	0	31,181,948.000	1
hipsc	HiPSC A	hsa-miR-330-5p_002230	1.352	0.952	1	23.967	24.457	24.457	6.677	0.636	4.349	0.653	28.966	0.131
hipsc	HiPSC A	hsa-miR-493_002364	1.444	0.973	1	26.375	26.375	26.375	8.407		0.001
hipsc	HiPSC B	hsa-miR-194#_002379	1.237	0.8	1	23.62	23.5	23.5	2.027	0.052	2.083	1.785	2.43	0.001
ct	CBMSc B	hsa-miR-572_001614	1.546	0.957	1	22.872	22.823	22.823	1.563	0.136	1	0.303	3.302	1
HESC	HESC B	hsa-miR-30a-5p_000417	1.601	0.964	1	12.634	12.634	12.634	-8.896		0.406
HESC	HESC B	hsa-miR-106b#_002380	1.416	0.957	1	13.313	13.313	13.313	-8.216		2.311
hipsc	HiPSC A	hsa-miR-590-5p_001984	1.588	0.964	1	14.831	13.111	13.111	-4.669	0.788	5.959	0.568	62.491	0.171
hipsc	MV 41 B	hsa-miR-708#_002342	1.358	0.967	1	24.578	23.764	23.764	2.291	0.296	1.752	0.725	4.23	0.358
HESC	HESC B	hsa-miR-1289_002871	1.312	0.968	1	27.674	27.674	27.674	6.145		0.022
ct	CBMSc A	hsa-miR-383_000573	1.604	0.979	1	17.467	15.711	15.711	-0.893	1.259	1	0	65,393.309	1
hipsc	MV 43 B	hsa-miR-656_001510	0.974	0.644	1	24.301	25.292	25.292	3.819	0.715	0.003	0	0.021	0.037
hipsc	MV 41 B	hsa-miR-548J_002783	1.484	0.97	1	25.088	23.27	23.27	1.797	0.633	4.261	0.646	28.104	0.141
ct	CBMSc B	hsa-miR-135b#_002159	1.398	0.952	1	19.348	19.663	19.663	-1.597	0.501	1	0.012	82.221	1
ct	MV 331 B	hsa-miR-584_001624	0.872	0.432	1	18.342	17.001	17.001	-4.258	1.526	1	0	685,048.250	1
HESC	HESC A	hsa-miR-204_000508	1.575	0.965	1	13.616	13.616	13.616	-5.108		64.17
hipsc	MV 43 A	mmu-miR-374-5p_001319	1.437	0.855	1	9.587	11.229	11.229	-6.551	0.331	7.567	2.819	20.311	0.055
HESC	HESC A	hsa-miR-224_002099	1.457	0.954	1	16.609	16.609	16.609	-2.115		0.17
hipsc	MV 41 B	hsa-miR-520c-3p_002400	1.473	0.918	1	15.252	13.832	13.832	-7.641	0.807	15.304	1.378	170.017	0.804
ct	CBMSc B	hsa-miR-196a#_002336	1.146	0.819	1	29.194	29.194	29.194	7.749		1
hipsc	HiPSC B	hsa-miR-604_001567	0.569	0	1	Undetermined
HESC	HESC B	hsa-miR-657_001512	1.046	0.797	1	13.537	13.537	13.537	-7.993		2.88
hipsc	MV 43 B	hsa-miR-143#_002146	0.704	0	1	Undetermined
hipsc	MV 41 B	hsa-miR-151-3p_002254	1.282	0.582	1	12.382	11.865	11.865	-9.608	0.396	0.501	0.154	1.632	0.412
hipsc	MV 43 A	hsa-miR-135b_002261	1.451	0.917	1	10.538	11.904	11.904	-5.876	0.171	139.556	83.929	232.054	0.014
hipsc	MV 41 A	hsa-miR-513-5p_002090	0.63	0	1	Undetermined
hipsc	HiPSC A	hsa-miR-520g_001121	1.392	0.953	1	16.385	15.871	15.871	-1.909	0.358	6,527.296	2,246.588	18,964.578
HESC	HESC B	hsa-miR-519b-3p_002384	1.374	0.724	1	17.083	17.083	17.083	-4.447
hipsc	HiPSC B	hsa-miR-924_002154	0	0	1	Undetermined
hipsc	MV 41 B	hsa-miR-1825_002907	0	0	1	Undetermined	20.743	20.743	-0.898
HESC	HESC B	hsa-miR-518f#_002387	0.839	0.603	1	26.121	26.121	26.121	4.592
hipsc	MV 43 B	hsa-miR-1304_002874	0.969	0.297	1	16.917	18.49	18.49	-2.983	0.517	2.758	0.59	12.882	0.264
hipsc	HiPSC B	hsa-miR-1291_002838	1.482	0.965	1	17.405	19.554	19.554	-1.919	1.193	1.867	0.053	65.575	0.505
hipsc	MV 43 A	hsa-miR-424_000604	1.196	0.938	1	19.706	21.275	21.275	3.496	1.298	0.113	0.002	5.44	0.135
HESC	HESC A	hsa-miR-450b-3p_002208	0	0	1	Undetermined
hipsc	MV 41 B	hsa-miR-200b#_002274	0.962	0.263	1	19.334	19.294	19.294	-2.179	0.335	3.168	1.165	8.61
hipsc	HiPSC A	hsa-miR-1_002222	1.295	0.841	1	21.992	21.116	21.116	3.337	0.49	16.619	3.856	71.623
ct	CBMSc B	hsa-miR-409-3p_002332	1.562	0.935	1	9.366	9.1	9.1	-12.16	0.081	1	0.489	2.045	1
ct	CBMSc A	hsa-miR-339-3p_002184	1.471	0.965	1	15.753	15.382	15.382	-1.223	0.125	1	0.333	3	1
ct	CBMSc B	hsa-miR-599_001554	0.557	0	1	Undetermined					1
ct	MV 331 B	hsa-miR-646_001599	0.899	0.542	1	13.438	13.372	13.372	-7.888	0.251	1	0.109	9.135	1
ct	MV 331 B	hsa-miR-380-5p_000570	1.256	0.932	1	18.809	19.149	19.149	-2.11	0.156	1	0.254	3.938	1
hipsc	HiPSC A	hsa-miR-517b_001152	1.053	0.285	1	13.89	14.161	14.161	-3.619	0.912
ct	MV 331 B	hsa-miR-26a-2#_002115	1.397	0.952	1	22.276	23.466	23.466	2.206	1.006	1	0	7,015.143	1
ct	MV 331 A	hsa-miR-326_000542	1.169	0.785	1	24.651	25.665	25.665	9.06	0.517	1	0.011	94.964	1
ct	MV 331 A	hsa-miR-384_000574	0.724	0	1	Undetermined					1
hipsc	MV 41 B	hsa-miR-1228#_002763	0	0	1	Undetermined	16.872	16.872	-4.77		3.349
hipsc	MV 41 B	hsa-miR-15b#_002173	1.349	0.942	1	14.828	13.953	13.953	-7.52	0.288	2.16	0.915	5.099	0.113
ct	CBMSc B	hsa-miR-9#_002231	1.523	0.976	1	23.907	24.251	24.251	2.992	0.53	1	0.009	106.566	1
hipsc	HiPSC B	hsa-miR-145#_002149	1.518	0.96	1	24.192	24	24	2.527	0.366	0.008	0.003	0.025	0.091
hipsc	HiPSC B	hsa-miR-936_002179	0	0	1	Undetermined
hipsc	MV 43 B	hsa-miR-335#_002185	1.399	0.947	1	12.098	15.17	15.17	-6.303	1.173	0.15	0.005	4.952	0.223
hipsc	HiPSC B	hsa-miR-1265_002790	1.247	0.883	1	27.087	27.252	27.252	5.779	0.169
hipsc	MV 43 B	hsa-miR-338-5P_002658	1.146	0.695	1	24.841	25.191	25.191	4.008	0.108	0.001	0	0.002
hipsc	HiPSC A	hsa-miR-192_000491	1.545	0.963	1	14.918	14.399	14.399	-3.38	0.261	5.889	2.706	12.818	0.04
ct	CBMSc A	hsa-miR-190_000489	1.579	0.982	1	19.232	18.767	18.767	2.163	0.031	1	0.759	1.318	1
HESC	HESC A	hsa-miR-382_000572	1.111	0.666	1	21.072	21.072	21.072	2.347		0.001
hipsc	MV 43 A	hsa-miR-149_002255	1.383	0.927	1	13.258	14.237	14.237	-3.542	0.569	1.611	0.296	8.785	0.362
hipsc	HiPSC B	hsa-miR-105#_002168	1.542	0.969	1	29.254	30.635	30.635	9.162	0.891
hipsc	MV 41 A	hsa-miR-598_001988	1.489	0.962	1	16.916	16.034	16.034	-1.746	0.354	11.195	3.895	32.178	0.06
HESC	HESC B	hsa-miR-600_001556	0.524	0	1	Undetermined
hipsc	HiPSC B	hsa-miR-548N_002888	0.274	0	1	Undetermined
hipsc	MV 43 B	hsa-miR-30a-5p_000417	1.381	0.827	1	10.981	11.98	11.98	-9.493	0.143	0.614	0.401	0.94	0.025
HESC	HESC B	hsa-miR-21#_002438	1.215	0.805	1	21.739	21.739	21.739	0.209		0.148
hipsc	MV 43 A	hsa-miR-150_000473	1.422	0.968	1	14.796	15.322	15.322	-2.458	0.347	68.205	24.206	192.176	0.058
ct	CBMSc A	hsa-miR-330_000544	1.355	0.956	1	15.786	16.39	16.39	-0.214	1.101	1	0	16,202.663	1
hipsc	HiPSC A	hsa-miR-517c_001153	1.419	0.951	1	12.781	11.891	11.891	-5.889	0.577	427,437.719	76,543.859	2,386,906.000	0.147
hipsc	MV 43 B	hsa-miR-1251_002820	1.433	0.964	1	21.519	23.846	23.846	2.373	0.942
hipsc	MV 43 A	hsa-miR-122_002245	1.331	0.941	1	25.682	26.117	26.117	8.337	0.755	0.327	0.034	3.115	0.524
ct	CBMSc A	mmu-miR-451_001141	1.595	0.971	1	22.465	24.198	24.198	7.594	2.23	1	0	338,362,688.000	1
HESC	HESC A	hsa-miR-329_001101	1.469	0.953	1	26.35	26.35	26.35	7.626		0.008
hipsc	MV 41 B	hsa-miR-183#_002270	1.378	0.921	1	14.604	13.907	13.907	-7.566	0.238	394.466	194.094	801.693
hipsc	MV 41 A	hsa-miR-519d_002403	1.297	0.893	1	16.245	14.924	14.924	-2.856	0.527
ct	CBMSc A	hsa-miR-508-5p_002092	0.61	0	1	Undetermined					1
hipsc	MV 41 A	hsa-miR-654_001611	0.873	0.491	1	21.971	22.006	22.006	4.226	1.156	0.005	0	0.161	0.324
hipsc	HiPSC A	hsa-miR-92a_000431	1.628	0.97	1	7.918	8.357	8.357	-9.423	0.522	5.829	1.227	27.687	0.098
HESC	HESC A	hsa-miR-576-5p_002350	1.168	0.54	1	21.069	21.069	21.069	2.345		2.09
hipsc	HiPSC B	hsa-miR-27b#_002174	1.48	0.954	1	19.287	19.831	19.831	-1.642	0.356	0.045	0.015	0.13	0.237
hipsc	MV 43 A	hsa-miR-10a_000387	1.03	0.76	1	32.423	28.845	28.845	11.065	2.319	0.001	0	0.705	0.451
hipsc	MV 41 A	hsa-miR-590-5p_001984	1.507	0.958	1	13.535	13.111	13.111	-4.669	0.788	5.959	0.568	62.491	0.171
hipsc	MV 43 A	hsa-miR-299-5p_000600	0.869	0	1	Undetermined	26.076	26.076	8.109		0.006
ct	CBMSc B	hsa-miR-143#_002146	1.347	0.951	1	13.835	14.339	14.339	-6.921	0.689	1	0.002	433.018	1
HESC	HESC B	hsa-miR-101#_002143	1.192	0.582	1	24.172	24.172	24.172	2.643		0.5
hipsc	MV 41 B	hsa-miR-573_001615	1.308	0.961	1	24.803	24.22	24.22	2.747	0.134	4.473	2.998	6.674
ct	CBMSc A	hsa-miR-450b-5p_002207	1.368	0.958	1	23.48	22.221	22.221	5.616	0.763	1	0.001	826.532	1
HESC	HESC B	hsa-miR-548N_002888	0	0	1	Undetermined
hipsc	MV 43 B	hsa-miR-302d_000535	1.34	0.889	1	5.261	5.998	5.998	-15.475	0.247	11,980.075	5,729.108	25,051.404	0.028
hipsc	MV 41 A	hsa-miR-135a_000460	1.313	0.936	1	13.125	11.816	11.816	-5.964	0.305	4,164.869	1,676.829	10,344.605	0.046
hipsc	MV 41 B	hsa-miR-944_002189	1.426	0.93	1	30.165	28.789	28.789	7.316	0.537	0.689	0.139	3.424	0.636
hipsc	HiPSC A	hsa-miR-381_000571	1.565	0.983	1	23.837	25.916	25.916	8.136	1.138	0.004	0	0.116	0.082
ct	MV 331 A	hsa-miR-147_000469	0.813	0	1	Undetermined					1
ct	CBMSc B	hsa-miR-1254_002818	1.5	0.968	1	22.712	22.895	22.895	1.635	0.369	1	0.039	25.747	1
hipsc	HiPSC B	hsa-miR-144_002676	0.932	0.65	1	25.824	25.129	25.129	3.656	0.367	0.012	0.004	0.035
hipsc	MV 41 B	hsa-miR-96#_002140	0	0	1	Undetermined
hipsc	MV 41 A	hsa-miR-618_001593	1.289	0.627	1	21.708	20.905	20.905	3.125	0.184	0.02	0.011	0.034	0.5
hipsc	HiPSC B	hsa-miR-555_001523	1.027	0	1	Undetermined
hipsc	HiPSC A	hsa-miR-299-3p_001015	0.763	0	1	Undetermined
hipsc	MV 43 A	hsa-miR-522_002413	1.314	0.902	1	14.982	16.68	16.68	-1.099	0.32	1,644.526	634.04	4,265.454
hipsc	MV 43 B	hsa-miR-623_001555	0.641	0	1	Undetermined	22.646	22.646	1.004
hipsc	MV 43 B	hsa-miR-604_001567	0	0	1	Undetermined
ct	CBMSc B	hsa-miR-548N_002888	0	0	1	Undetermined					1
hipsc	MV 41 B	hsa-miR-33a_002135	1.289	0.951	1	23.772	22.729	22.729	1.256	0.475	8.644	2.098	35.613
hipsc	HiPSC B	hsa-miR-1201_002781	1.23	0.814	1	16.914	18.359	18.359	-3.114	0.825	0.295	0.025	3.451	0.294
ct	MV 331 A	hsa-miR-200c_002300	1.17	0.713	1	19.595	19.989	19.989	3.385	0.103	1	0.405	2.467	1
ct	MV 331 B	hsa-miR-432_001026	1.338	0.869	1	13.666	13.063	13.063	-8.197	0.789	1	0.001	1,040.807	1
hipsc	MV 43 B	hsa-miR-125b-1#_002378	1.332	0.936	1	23.357	24.304	24.304	2.831	0.202	0.004	0.002	0.008	0.018
hipsc	MV 43 B	hsa-miR-641_001585	1.337	0.959	1	21.516	21.383	21.383	-0.09	0.646	2.176	0.317	14.932	0.317
hipsc	MV 43 A	hsa-miR-708_002341	1.511	0.949	1	13.765	13.627	13.627	-4.152	0.619	1.454	0.23	9.199	0.846
hipsc	MV 43 B	hsa-miR-411#_002238	1.15	0.708	1	26.719	26.076	26.076	4.603	0.695	0.002	0	0.014	0.071
ct	CBMSc B	hsa-miR-623_001555	0.758	0	1	Undetermined					1
ct	MV 331 A	hsa-miR-489_002358	1.021	0.283	1	11.09	16.615	16.615	0.011	5.029	1	0	17,179,565,718,790,734,000.000	1
hipsc	MV 43 B	hsa-miR-1243_002854	1.391	0.84	1	23.8	25.811	25.811	4.338	0.795	8.731	0.816	93.465
ct	CBMSc B	hsa-miR-1265_002790	0.7	0	1	Undetermined					1
HESC	HESC A	hsa-miR-885-5p_002296	1.523	0.965	1	17.409	17.409	17.409	-1.315		42.894
hipsc	MV 41 B	hsa-miR-19a#_002424	1.248	0.932	1	22.843	22.192	22.192	0.719	0.146	5.112	3.304	7.911	0.466
HESC	HESC A	hsa-miR-373_000561	1.609	0.964	1	17.269	17.269	17.269	-1.455		0.185
HESC	HESC B	hsa-miR-34b_000427	1.36	0.954	1	21.932	21.932	21.932	0.403		0.527
hipsc	HiPSC B	hsa-miR-664_002897	1.435	0.958	1	16.423	16.781	16.781	-4.692	0.398	0.399	0.122	1.308	0.371
HESC	HESC A	hsa-miR-520d-5p_002393	0.85	0.759	1	18.934	18.934	18.934	0.21		74.024
HESC	HESC B	hsa-miR-933_002176	0.516	0	1	Undetermined
ct	MV 331 B	hsa-miR-1282_002803	0.943	0.695	1	25.834	26.732	26.732	5.472	0.712	1	0.002	530.208	1
HESC	HESC B	hsa-miR-550_002410	1.549	0.987	1	24.626	24.626	24.626	3.097		0.765
ct	MV 331 B	hsa-miR-924_002154	0	0	1	Undetermined					1
hipsc	MV 41 A	hsa-miR-520d-5p_002393	1.18	0.802	1	22.646	21.344	21.344	3.564	0.27	7.237	3.238	16.176
ct	CBMSc B	hsa-miR-541#_002200	1.2	0.748	1	22.422	22.74	22.74	1.48	0.503	1	0.012	84.073	1
ct	CBMSc A	hsa-miR-135a_000460	1.532	0.972	1	22.56	22.664	22.664	6.06	0.601	1	0.005	198.365	1
ct	CBMSc A	hsa-miR-363_001271	1.247	0.919	1	25.607	23.059	23.059	6.454	2.051	1	0	70,221,736.000	1
ct	MV 331 A	hsa-miR-520f_001120	1	0.344	1	14.31	20.591	20.591	3.987	5.785	1	0	13,352,734,920,089,759,000,000.000	1
HESC	HESC A	hsa-miR-30c_000419	1.555	0.962	1	9.088	9.088	9.088	-9.636		2.174
hipsc	MV 41 A	hsa-miR-146a_000468	1.391	0.973	1	16.678	15.374	15.374	-2.406	0.767	0.116	0.012	1.141	0.503
HESC	HESC B	hsa-miR-1275_002840	1.495	0.948	1	13.356	13.356	13.356	-8.173		1.606
hipsc	MV 43 B	hsa-miR-29b-1#_002165	1.196	0.937	1	23.354	23.536	23.536	2.063	0.97	0.018	0.001	0.331	0.417
hipsc	HiPSC A	hsa-miR-198_002273	1.307	0.939	1	27.23	27.23	27.23	9.262		1.669
hipsc	HiPSC B	hsa-miR-302b#_002119	1.594	0.983	1	15.068	15.154	15.154	-6.32	0.446	4,423.555	1,168.625	16,744.328
ct	CBMSc B	hsa-miR-105#_002168	0.697	0	1	Undetermined					1
ct	CBMSc B	hsa-miR-1282_002803	1.157	0.94	1	27.63	26.732	26.732	5.472	0.712	1	0.002	530.208	1
hipsc	MV 41 A	hsa-miR-23a_000399	1.004	0.68	1	18.996	18.463	18.463	0.683	0.521	0.062	0.013	0.294	0.037
ct	CBMSc B	hsa-miR-548J_002783	1.553	0.98	1	24.783	25.148	25.148	3.888	0.551	1	0.008	127.56	1
ct	CBMSc B	hsa-miR-337-3p_002157	1.502	0.974	1	17.719	17.622	17.622	-3.638	0.089	1	0.456	2.193	1
HESC	HESC A	hsa-miR-539_001286	1.398	0.97	1	25.442	25.442	25.442	6.718		0.001
hipsc	HiPSC A	hsa-miR-29b_000413	1.58	0.976	1	17.145	16.55	16.55	-1.23	0.338	0.489	0.178	1.342	0.115
ct	CBMSc B	hsa-miR-551a_001519	1.226	0.928	1	29.377	28.614	28.614	7.354	0.578	1	0.006	161.86	1
hipsc	MV 43 B	hsa-miR-607_001570	0.627	0	1	Undetermined
ct	MV 331 B	hsa-miR-424#_002309	1.328	0.897	1	16.838	16.477	16.477	-4.783	0.546	1	0.008	122.394	1
HESC	HESC B	hsa-miR-765_002643	1.059	0.48	1	22.056	22.056	22.056	0.527		6.343
hipsc	MV 43 A	hsa-miR-99a_000435	1.202	0.807	1	15.749	16.681	16.681	-1.099	0.114	0.003	0.002	0.004	0.084
hipsc	MV 41 A	hsa-miR-20a_000580	1.379	0.861	1	6.677	6.384	6.384	-11.396	0.294	5.145	2.144	12.348	0.063
hipsc	MV 43 B	hsa-miR-640_001584	0.549	0	1	Undetermined	21.916	21.916	0.274		0.292
ct	MV 331 B	hsa-let-7g#_002118	1.327	0.954	1	25.301	25.567	25.567	4.307	0.081	1	0.49	2.041	1
hipsc	HiPSC A	hsa-miR-519d_002403	1.511	0.964	1	15.714	14.924	14.924	-2.856	0.527
hipsc	MV 41 B	hsa-miR-575_001617	0.532	0	1	Undetermined	20.806	20.806	-0.836		9.19
hipsc	MV 41 A	hsa-miR-509-3-5p_002155	0	0	1	Undetermined	21.406	21.406	4.063	1.454
ct	MV 331 A	hsa-miR-525_001174	0.51	0	1	Undetermined					1
hipsc	MV 43 B	hsa-miR-1274B_002884	1.388	0.906	1	8.163	8.474	8.474	-12.999	0.319	1.406	0.543	3.645	0.301
ct	CBMSc A	hsa-miR-542-5p_002240	1.492	0.98	1	21.174	21.491	21.491	4.886	0.813	1	0.001	1,292.161	1
hipsc	HiPSC B	hsa-miR-1283_002890	1.489	0.965	1	21.624	21.492	21.492	0.019	0.542
hipsc	HiPSC A	hsa-miR-301_000528	1.485	0.942	1	12.886	12.317	12.317	-5.462	0.239	9.024	4.42	18.422	0.024
ct	CBMSc A	hsa-miR-891b_002210	0.374	0	1	Undetermined					1
ct	CBMSc B	hsa-miR-606_001569	0	0	1	Undetermined					1
hipsc	MV 41 A	hsa-miR-548b-5p_002408	1.425	0.96	1	22.673	21.119	21.119	3.339	0.361	4.663	1.588	13.698	0.079
ct	MV 331 A	hsa-miR-505_002089	1.261	0.694	1	18.799	18.116	18.116	1.511	1.18	1	0	32,527.570	1
hipsc	HiPSC B	hsa-miR-601_001558	1.523	0.915	1	26.499	17.984	17.984	-3.489	4.174	0.524	0	133,522.016	0.245
ct	MV 331 B	hsa-miR-190b_002263	1.362	0.913	1	22.862	22.937	22.937	1.677	0.111	1	0.376	2.656	1
ct	MV 331 B	hsa-miR-99b#_002196	1.364	0.941	1	16.708	16.866	16.866	-4.394	0.028	1	0.783	1.277	1
HESC	HESC A	hsa-miR-147_000469	0	0	1	Undetermined
HESC	HESC B	hsa-miR-125b-1#_002378	1.228	0.611	1	22.874	22.874	22.874	1.345		0.012
hipsc	MV 43 A	hsa-miR-20b_001014	1.377	0.853	1	7.72	9.063	9.063	-8.716	0.193	121.007	67.957	215.471	0.015
hipsc	MV 43 B	hsa-miR-557_001525	0.674	0	1	Undetermined
hipsc	HiPSC B	hsa-miR-505#_002087	1.513	0.953	1	18.507	20.449	20.449	-1.024	1.181	0.243	0.007	8.254	0.444
hipsc	MV 43 B	hsa-miR-1227_002769	1.226	0.857	1	20.553	20.77	20.77	-0.703	0.27	2.067	0.923	4.625	0.079
hipsc	MV 41 A	hsa-miR-423-5p_002340	1.316	0.967	1	19.867	18.908	18.908	1.128	0.904	0.464	0.031	6.887	0.554
ct	MV 331 B	hsa-miR-1260_002896	1.278	0.932	1	18.843	18.611	18.611	-2.649	0.417	1	0.025	39.517	1
HESC	HESC A	mmu-miR-96_000186	0	0	1	Undetermined
hipsc	MV 41 B	hsa-miR-432_001026	0.987	0.356	1	23.111	23.263	23.263	1.416	0.357	0.001	0	0.03	0.294
hipsc	HiPSC B	hsa-miR-802_002004	0	0	1	Undetermined
ct	CBMSc B	hsa-miR-626_001559	0.629	0	1	Undetermined					1
ct	CBMSc A	ath-miR159a_000338	0	0	1	Undetermined	25.132	25.132	3.872	0.928	1	0	3,533.941	1
ct	CBMSc A	ath-miR159a_000338	0.679	0	1	Undetermined	25.132	25.132	3.872	0.928	1	0	3,533.941	1
ct	CBMSc A	ath-miR159a_000338	0.87	0	1	Undetermined	25.132	25.132	3.872	0.928	1	0	3,533.941	1
ct	CBMSc A	ath-miR159a_000338	0.547	0	1	Undetermined	25.132	25.132	3.872	0.928	1	0	3,533.941	1
ct	CBMSc A	ath-miR159a_000338	0.775	0	1	Undetermined	25.132	25.132	3.872	0.928	1	0	3,533.941	1
ct	CBMSc A	ath-miR159a_000338	0.865	0	1	Undetermined	25.132	25.132	3.872	0.928	1	0	3,533.941	1
ct	CBMSc A	ath-miR159a_000338	0.59	0	1	Undetermined	25.132	25.132	3.872	0.928	1	0	3,533.941	1
ct	CBMSc A	ath-miR159a_000338	0.773	0	1	Undetermined	25.132	25.132	3.872	0.928	1	0	3,533.941	1
hipsc	MV 41 B	hsa-miR-939_002182	1.106	0.533	1	19.287	18.433	18.433	-3.04	0.142	0.025	0.017	0.039	0.304
ct	CBMSc B	ath-miR159a_000338	0	0	1	Undetermined	25.132	25.132	3.872	0.928	1	0	3,533.941	1
ct	CBMSc B	ath-miR159a_000338	0.872	0	1	Undetermined	25.132	25.132	3.872	0.928	1	0	3,533.941	1
ct	CBMSc B	ath-miR159a_000338	0.463	0	1	Undetermined	25.132	25.132	3.872	0.928	1	0	3,533.941	1
ct	CBMSc B	ath-miR159a_000338	0	0	1	Undetermined	25.132	25.132	3.872	0.928	1	0	3,533.941	1
ct	CBMSc B	ath-miR159a_000338	0.797	0	1	Undetermined	25.132	25.132	3.872	0.928	1	0	3,533.941	1
ct	CBMSc B	ath-miR159a_000338	0	0	1	Undetermined	25.132	25.132	3.872	0.928	1	0	3,533.941	1
ct	CBMSc B	ath-miR159a_000338	0	0	1	Undetermined	25.132	25.132	3.872	0.928	1	0	3,533.941	1
ct	CBMSc B	ath-miR159a_000338	0.996	0.643	1	24.389	25.132	25.132	3.872	0.928	1	0	3,533.941	1
hipsc	HiPSC A	hsa-miR-509-5p_002235	1.335	0.945	1	23.769	23.551	23.551	5.771	0.086	0.173	0.134	0.223	0.504
HESC	HESC A	hsa-miR-548b_001541	1.278	0.664	1	24.784	24.784	24.784	6.06		6.486
hipsc	MV 43 B	hsa-miR-181a-2#_002317	1.411	0.958	1	19.775	22.39	22.39	0.917	0.935	0.006	0	0.093	0.011
ct	MV 331 A	hsa-miR-146b-3p_002361	1.465	0.929	1	20.835	20.906	20.906	4.302	0.425	1	0.024	42.173	1
hipsc	HiPSC B	hsa-let-7i#_002172	1.363	0.974	1	29.833	29.833	29.833	8.192		0.008
ct	CBMSc A	hsa-miR-520f_001120	1.198	0.782	1	26.872	20.591	20.591	3.987	5.785	1	0	13,352,734,920,089,759,000,000.000	1
hipsc	HiPSC A	hsa-miR-99a_000435	1.438	0.975	1	16.641	16.681	16.681	-1.099	0.114	0.003	0.002	0.004	0.084
HESC	HESC B	hsa-miR-1298_002861	1.502	0.942	1	20.497	20.497	20.497	-1.032
hipsc	MV 43 A	hsa-miR-548c-5p_002429	1.519	0.981	1	21.377	22.137	22.137	4.357	0.592	6.495	1.11	37.986	0.181
ct	CBMSc B	hsa-miR-549_001511	1.439	0.969	1	24.036	23.143	23.143	1.883	0.707	1	0.002	507.264	1
hipsc	MV 43 A	hsa-miR-127_000452	1.48	0.974	1	23.174	21.304	21.304	3.524	1.915	0	0	0.119	0.196
hipsc	HiPSC B	hsa-miR-376a#_002127	0.743	0	1	Undetermined
hipsc	MV 41 A	hsa-miR-452_002329	1.282	0.955	1	20.816	19.825	19.825	2.046	0.373	0.121	0.04	0.368	0.364
ct	CBMSc B	hsa-miR-302d_000535	1.533	0.967	1	18.095	19.333	19.333	-1.927	1.423	1	0	277,622.250	1
hipsc	HiPSC A	hsa-miR-143_002249	1.58	0.982	1	21.016	20.697	20.697	2.917	0.116	0.003	0.002	0.004	0.07
ct	CBMSc B	hsa-miR-545#_002266	1.363	0.938	1	27.5	26.804	26.804	5.544	0.51	1	0.011	89.516	1
HESC	HESC B	hsa-miR-1274B_002884	1.568	0.973	1	8.639	8.639	8.639	-12.89		1.304
ct	CBMSc B	hsa-miR-1286_002773	0	0.412	1	16.625	16.625	16.625	-4.821		1
HESC	HESC A	hsa-miR-484_001821	1.556	0.961	1	11.76	11.76	11.76	-6.964		1.185
ct	MV 331 A	hsa-miR-211_000514	1.014	0	1	Undetermined	14.817	14.817	-2.284		1
HESC	HESC A	hsa-miR-302a_000529	1.543	0.963	1	6.985	6.985	6.985	-11.739		14,124.251
ct	CBMSc B	hsa-miR-595_001987	0.22	0	1	Undetermined					1
hipsc	MV 41 B	hsa-miR-938_002181	1.067	0.835	1	27.59	25.704	25.704	4.231	0.804	4.331	0.394	47.669	0.259
HESC	HESC A	hsa-miR-301b_002392	1.545	0.964	1	15.833	15.833	15.833	-2.891		13.206
ct	CBMSc A	hsa-miR-589_002409	1.419	0.965	1	24.416	24.423	24.423	7.819	0.504	1	0.012	84.591	1
HESC	HESC B	hsa-miR-640_001584	0	0.422	1	21.798	21.798	21.798	0.269		0.293
ct	CBMSc B	hsa-miR-20a#_002437	1.551	0.975	1	18.923	18.339	18.339	-2.921	0.399	1	0.03	33.585	1
ct	MV 331 B	hsa-miR-656_001510	1.339	0.94	1	16.358	16.46	16.46	-4.8	0.084	1	0.477	2.098	1
hipsc	MV 43 A	hsa-miR-219-1-3p_002095	1.312	0.948	1	25.886	25.755	25.755	7.975	0.644	1.262	0.185	8.625	0.473
hipsc	HiPSC A	hsa-miR-208b_002290	0	0	1	Undetermined
ct	CBMSc A	hsa-miR-582-5p_001983	1.34	0.943	1	27.78	27.78	27.78	10.679		1
hipsc	MV 41 B	hsa-miR-374b#_002391	1.132	0.871	1	28.12	25.169	25.169	3.695	1.187	17.811	0.517	614.11	0.163
ct	CBMSc A	hsa-miR-186_002285	1.604	0.948	1	13.753	12.707	12.707	-3.897	0.549	1	0.008	126.272	1
HESC	HESC A	hsa-miR-296-3p_002101	1.509	0.973	1	17.122	17.122	17.122	-1.602		65.948
ct	CBMSc B	hsa-miR-18a#_002423	1.498	0.974	1	20.786	21.171	21.171	-0.089	0.571	1	0.007	152.121	1
hipsc	MV 41 A	hsa-miR-199b_000500	1.137	0.898	1	21.382	20.58	20.58	2.8	0.325	0.14	0.053	0.371	0.254
HESC	HESC B	hsa-miR-190b_002263	1.488	0.919	1	24.038	24.038	24.038	2.508		0.562
hipsc	MV 43 B	hsa-miR-1264_002799	0.887	0.442	1	21.915	23.558	23.558	2.375	1.185
hipsc	MV 43 A	hsa-miR-515-3p_002369	1.401	0.965	1	14.571	16.561	16.561	-1.218	0.47
ct	CBMSc B	hsa-miR-639_001583	1.182	0.916	1	24.142	24.142	24.142	2.697		1
ct	CBMSc B	hsa-miR-1288_002832	1.052	0.281	1	22.83	22.83	22.83	1.385		1
hipsc	MV 43 B	hsa-miR-616_001589	1.351	0.967	1	23.591	23.529	23.529	2.056	0.42	0.24	0.068	0.839	0.008
ct	CBMSc B	hsa-miR-614_001587	0.457	0	1	Undetermined					1
ct	MV 331 A	hsa-miR-18a_002422	1.435	0.973	1	14.504	14.511	14.511	-2.094	0.49	1	0.013	74.592	1
HESC	HESC B	hsa-miR-1244_002791	1.492	0.955	1	22.031	22.031	22.031	0.501		2.819
ct	MV 331 B	hsa-miR-1264_002799	0	0	1	Undetermined					1
hipsc	MV 43 B	hsa-miR-1184_002842	0	0	1	Undetermined
ct	MV 331 B	hsa-miR-10b#_002315	1.437	0.925	1	25.269	19.306	19.306	-1.954	6.148	1	0	327,888,498,009,584,000,000,000.000	1
hipsc	HiPSC A	hsa-miR-422a_002297	1.532	0.965	1	20.83	21.289	21.289	3.509	0.344	37.215	13.34	103.818	0.058
hipsc	MV 41 B	hsa-miR-1224-3P_002752	0.576	0	1	Undetermined
HESC	HESC A	mmu-miR-451_001141	1.583	0.974	1	23.803	23.803	23.803	5.079		5.715
hipsc	MV 43 B	hsa-miR-302a#_002381	1.4	0.874	1	7.728	8.592	8.592	-12.881	0.1	115,831.695	85,900.430	156,192.250	0.004
ct	MV 331 A	hsa-miR-382_000572	1.166	0.754	1	9.106	8.905	8.905	-7.7	0.697	1	0.002	465.376	1
hipsc	HiPSC A	hsa-miR-431_001979	1.082	0.555	1	20.677	20.677	20.677	2.71		0.018
ct	MV 331 B	hsa-miR-183#_002270	0.866	0	1	Undetermined	22.503	22.503	1.058		1
hipsc	HiPSC A	hsa-miR-200b_002251	1.48	0.961	1	15.696	16.118	16.118	-1.662	0.318	280.996	108.819	725.596	0.05
hipsc	MV 41 A	hsa-miR-485-5p_001036	0	0	1	Undetermined
hipsc	HiPSC A	hsa-miR-301b_002392	1.556	0.98	1	16.047	16.479	16.479	-1.301	0.311	4.385	1.736	11.074	0.076
ct	CBMSc B	hsa-miR-548L_002904	1.279	0.888	1	27.164	26.989	26.989	5.729	0.011	1	0.912	1.097	1
ct	CBMSc A	hsa-miR-380-3p_000569	1.415	0.971	1	20.631	20.881	20.881	4.276	0.746	1	0.001	713.405	1
ct	CBMSc B	hsa-miR-1302_002901	0.652	0	1	Undetermined	33.542	33.542	12.467		1
ct	MV 331 B	hsa-miR-186#_002105	1.438	0.949	1	26.161	26.272	26.272	5.012	0.075	1	0.516	1.938	1
hipsc	MV 41 A	hsa-miR-346_000553	0.846	0.548	1	23.03	21.246	21.246	2.936	1.441	0.62	0	201,655.156
hipsc	MV 41 B	hsa-let-7g#_002118	0.959	0.8	1	27.31	27.154	27.154	5.307	0.048	0.5	0.326	0.766	0.053
hipsc	MV 41 A	hsa-miR-582-5p_001983	1.307	0.913	1	30.339	26.775	26.775	8.995	2.403	3.211	0.002	4,156.447
HESC	HESC B	hsa-miR-18b#_002310	1.36	0.959	1	18.834	18.834	18.834	-2.696
HESC	HESC A	hsa-miR-501-3p_002435	1.269	0.693	1	20.818	20.818	20.818	2.094		8.151
ct	CBMSc A	hsa-miR-27b_000409	1.543	0.962	1	9.628	9.816	9.816	-6.789	0.685	1	0.002	415.754	1
ct	CBMSc A	hsa-miR-221_000524	1.58	0.957	1	7.419	7.189	7.189	-9.416	0.266	1	0.096	10.408	1
hipsc	MV 41 B	hsa-miR-608_001571	0.712	0	1	Undetermined
hipsc	HiPSC A	hsa-miR-27a_000408	1.51	0.974	1	14.801	14.446	14.446	-3.334	0.292	0.048	0.02	0.115	0.143
hipsc	MV 41 A	hsa-miR-504_002084	1.055	0.662	1	21.13	20.06	20.06	2.281	0.831
ct	MV 331 A	hsa-miR-219-2-3p_002390	0.763	0	1	Undetermined	26.962	26.962	9.861		1
ct	CBMSc B	hsa-miR-1259_002796	1.027	0.468	1	21.578	21.578	21.578	0.133		1
ct	CBMSc B	hsa-miR-548E_002881	1.417	0.968	1	27.47	27.695	27.695	6.435	0.41	1	0.027	36.943	1
ct	MV 331 B	hsa-miR-1324_002815	0.518	0	1	Undetermined					1
hipsc	MV 41 A	hsa-miR-545_002267	1.499	0.931	1	20.519	19.966	19.966	2.186	1.216	34.735	0.925	1,304.239	0.249
ct	MV 331 A	hsa-miR-23b_000400	0.845	0.398	1	13.091	12.882	12.882	-3.722	0.706	1	0.002	502.156	1
HESC	HESC A	hsa-miR-515-5p_001112	1.516	0.971	1	17.406	17.406	17.406	-1.318
ct	CBMSc A	hsa-miR-491-3p_002360	1.265	0.834	1	24.784	24.1	24.1	7.495	0.187	1	0.192	5.21	1
hipsc	HiPSC A	hsa-miR-98_000577	1.168	0.812	1	21.161	22.248	22.248	4.468	0.66	0.01	0.001	0.075	0.101
ct	CBMSc B	hsa-miR-942_002187	1.61	0.967	1	15.389	14.799	14.799	-6.461	0.405	1	0.028	35.45	1
ct	CBMSc A	hsa-miR-376c_002122	1.458	0.943	1	10.88	10.099	10.099	-6.505	0.284	1	0.082	12.182	1
hipsc	HiPSC B	hsa-miR-320B_002844	1.551	0.959	1	16.809	17.267	17.267	-4.206	0.522	0.164	0.035	0.781	0.248
ct	CBMSc A	hsa-miR-616_002414	1.572	0.972	1	20.778	20.308	20.308	3.703	0.026	1	0.795	1.258	1
ct	MV 331 B	hsa-miR-106b#_002380	1.217	0.889	1	14.569	14.252	14.252	-7.008	0.502	1	0.012	83.24	1
ct	CBMSc B	hsa-miR-935_002178	0.496	0	1	Undetermined	20.038	20.038	-1.037		1
ct	MV 331 A	mmu-miR-374-5p_001319	1.415	0.942	1	13.134	12.973	12.973	-3.632	0.658	1	0.003	329.305	1
hipsc	MV 41 B	hsa-miR-1250_002887	0.7	0	1	Undetermined	26.322	26.322	5.139	2.045
hipsc	HiPSC A	hsa-miR-890_002209	0.51	0	1	Undetermined	28.017	28.017	11.297
ct	MV 331 B	hsa-miR-589_001543	1.385	0.937	1	19.085	18.429	18.429	-2.831	0.841	1	0.001	1,651.042	1
ct	CBMSc B	hsa-miR-720_002895	1.529	0.945	1	11.198	10.829	10.829	-10.431	0.184	1	0.198	5.051	1
hipsc	HiPSC A	hsa-miR-486-3p_002093	1.299	0.938	1	26.46	28.564	28.564	10.254	1.761	0.014	0	78,506.062	0.5
ct	MV 331 A	hsa-miR-542-5p_002240	1.208	0.934	1	21.808	21.491	21.491	4.886	0.813	1	0.001	1,292.161	1
hipsc	MV 41 B	hsa-miR-920_002150	0	0	1	Undetermined
ct	CBMSc A	hsa-let-7d_002283	1.564	0.944	1	12.822	13.079	13.079	-3.525	0.753	1	0.001	760.817	1
hipsc	HiPSC A	hsa-miR-154_000477	1.189	0.895	1	23.594	24.987	24.987	7.207	1.066	0.015	0.001	0.361	0.225
hipsc	HiPSC B	hsa-miR-1236_002761	0.952	0.528	1	20.267	22.839	22.839	0.992	2.367	7.053	0	7,982,125,056.000	0.508
hipsc	HiPSC A	hsa-miR-199a-3p_002304	1.464	0.967	1	19.096	18.687	18.687	0.907	0.122	0.003	0.002	0.005	0.011
ct	CBMSc B	hsa-miR-550_001544	1.266	0.937	1	27.144	26.567	26.567	5.307	0.391	1	0.032	31.403	1
hipsc	HiPSC A	hsa-miR-505_002089	1.406	0.957	1	16.836	18.368	18.368	0.588	0.879	1.896	0.138	26.092	0.517
hipsc	MV 41 A	hsa-miR-370_002275	1.178	0.907	1	20.37	19.475	19.475	1.695	0.2	0.007	0.004	0.013	0.064
hipsc	MV 41 A	hsa-miR-503_001048	1.491	0.962	1	20.253	19.157	19.157	1.378	0.482	0.364	0.087	1.533	0.045
hipsc	MV 43 B	mmu-let-7d#_001178	0	0	1	Undetermined	21.821	21.821	0.179		2.824
ct	CBMSc A	hsa-miR-517a_002402	1.143	0.782	1	28.079	28.079	28.079	10.979		1
hipsc	MV 43 A	hsa-miR-520a_001167	0.889	0.267	1	14.462	17.187	17.187	-0.593	1.027	0.018	0.001	0.396
hipsc	MV 41 A	hsa-miR-200b_002251	1.375	0.937	1	17.454	16.118	16.118	-1.662	0.318	280.996	108.819	725.596	0.05
hipsc	MV 43 B	hsa-miR-624_001557	1.41	0.969	1	19.747	20.362	20.362	-1.111	0.079	2.321	1.836	2.934	0.004
hipsc	HiPSC A	hsa-miR-519a_002415	1.449	0.956	1	13.553	12.867	12.867	-4.913	0.577	2,096.070	374.949	11,717.602	0.148
hipsc	MV 43 B	hsa-miR-16-2#_002171	0.966	0.607	1	13.792	14.444	14.444	-7.029	0.14	1.599	1.054	2.425	0.691
hipsc	HiPSC B	hsa-miR-600_001556	0.998	0.503	1	24.934	24.934	24.934	3.293
ct	CBMSc A	hsa-miR-141_000463	1.352	0.968	1	24.825	24.026	24.026	7.421	0.302	1	0.07	14.344	1
ct	MV 331 A	hsa-miR-152_000475	1.521	0.956	1	10.372	10.3	10.3	-6.304	0.568	1	0.007	149.323	1
hipsc	MV 43 B	hsa-miR-30d_000420	1.421	0.966	1	13.738	14.415	14.415	-7.059	0.123	1.059	0.735	1.526	0.617
ct	CBMSc B	hsa-miR-628-3p_002434	1.56	0.972	1	22.103	22.428	22.428	1.168	0.51	1	0.011	89.098	1
hipsc	HiPSC B	hsa-miR-138-2#_002144	0.767	0.453	1	18.902	18.902	18.902	-2.739		1.619
hipsc	MV 43 A	hsa-miR-548d-5p_002237	1.397	0.966	1	20.764	21.802	21.802	4.022	0.678	4.294	0.569	32.417	0.206
hipsc	HiPSC A	hsa-miR-26a_000405	1.541	0.964	1	11.457	11.297	11.297	-6.483	0.072	0.783	0.632	0.97	0.169
HESC	HESC B	hsa-miR-93#_002139	1.532	0.971	1	16.368	16.368	16.368	-5.162		1.798
hipsc	MV 43 A	mmu-miR-496_001953	0.567	0	1	Undetermined
hipsc	MV 41 A	hsa-miR-9_000583	1.303	0.938	1	13.739	13.004	13.004	-4.776	0.285	698.046	298.191	1,634.077	0.032
ct	CBMSc A	hsa-miR-342-5p_002147	1.113	0.615	1	19.647	18.752	18.752	2.148	0.399	1	0.03	33.446	1
hipsc	MV 41 A	hsa-miR-330_000544	1.134	0.717	1	18.498	17.971	17.971	0.192	0.812	0.755	0.067	8.511	0.774
hipsc	MV 43 B	hsa-miR-20b#_002311	1.23	0.94	1	17.331	18.7	18.7	-2.773	0.313
ct	MV 331 A	hsa-miR-220b_002206	0.621	0	1	Undetermined					1
ct	CBMSc B	hsa-miR-548M_002775	0.619	0	1	Undetermined					1
hipsc	MV 43 B	hsa-miR-1233_002768	1.054	0.598	1	17.025	16.543	16.543	-4.93	0.99	5.807	0.303	111.286	0.326
ct	MV 331 A	hsa-miR-15b_000390	1.442	0.912	1	10.737	11.287	11.287	-5.318	0.054	1	0.624	1.602	1
hipsc	MV 43 A	hsa-miR-194_000493	1.429	0.965	1	15.435	16.382	16.382	-1.398	0.059	4.237	3.559	5.045	0.013
hipsc	MV 43 A	hsa-miR-508-5p_002092	0	0	1	Undetermined
HESC	HESC B	hsa-miR-214#_002293	0.912	0.742	1	26.56	26.56	26.56	5.031		0.001
hipsc	HiPSC A	hsa-miR-133a_002246	1.554	0.978	1	15.336	14.603	14.603	-3.177	0.282	1,085.569	468.495	2,515.413	0.031
hipsc	HiPSC B	hsa-miR-26b#_002444	1.434	0.971	1	23.485	23.631	23.631	2.158	0.702	0.237	0.029	1.928	0.022
hipsc	HiPSC B	hsa-miR-551b#_002346	1.52	0.976	1	19.781	20.738	20.738	-0.735	0.64	1.255	0.186	8.466	0.743
hipsc	HiPSC B	hsa-miR-596_001550	0.732	0	1	Undetermined
HESC	HESC B	hsa-miR-26a-2#_002115	1.485	0.973	1	24.425	24.425	24.425	2.895		0.62
ct	CBMSc A	hsa-miR-99b_000436	1.548	0.967	1	9.739	9.244	9.244	-7.36	0.001	1	0.988	1.012	1
HESC	HESC B	hsa-miR-629_001562	1.462	0.967	1	17.492	17.492	17.492	-4.037		1.474
hipsc	MV 43 A	hsa-miR-616_002414	1.432	0.939	1	23.742	23.706	23.706	5.926	0.594	0.214	0.036	1.26	0.012
hipsc	MV 43 A	hsa-let-7f_000382	0.992	0.582	1	22.857	23.612	23.612	5.833	1.04	0.003	0	0.058	0.126
hipsc	MV 43 A	hsa-miR-892a_002195	0.843	0	1	Undetermined
hipsc	MV 43 A	hsa-miR-885-5p_002296	1.43	0.96	1	16.664	17.474	17.474	-0.306	0.262	21.311	9.746	46.598	0.038
hipsc	HiPSC B	hsa-miR-550_001544	1.151	0.871	1	26.143	26.521	26.521	5.048	0.28	1.197	0.519	2.76	0.625
hipsc	HiPSC A	hsa-miR-217_002337	0	0.909	1	28.434	27.908	27.908	9.598	0.869	0.624	0	1,313.510	0.627
ct	MV 331 A	hsa-miR-520b_001116	0.745	0	1	Undetermined	7.926	7.926	-9.175		1
hipsc	MV 43 A	hsa-miR-509-5p_002235	1.34	0.931	1	22.328	23.551	23.551	5.771	0.086	0.173	0.134	0.223	0.504
ct	MV 331 B	hsa-miR-92a-1#_002137	1.285	0.947	1	23.778	23.091	23.091	1.831	0.872	1	0	2,173.940	1
hipsc	HiPSC B	hsa-miR-1178_002777	0.957	0.777	1	27.893	27.893	27.893	6.252
HESC	HESC A	hsa-miR-422a_002297	1.505	0.956	1	21.725	21.725	21.725	3.001		52.923
hipsc	MV 41 A	hsa-let-7c_000379	0	0	1	Undetermined	26.617	26.617	9.273	1.004	0	0	0.467	0.277
ct	MV 331 B	hsa-miR-520c-3p_002400	0	0.383	1	11.382	17.554	17.554	-3.706	5.987	1	0	79,237,178,520,686,450,000,000.000	1
hipsc	MV 41 B	hsa-miR-1270_002807	1.334	0.928	1	21.347	20.384	20.384	-1.089	0.192	6.638	3.744	11.767	0.02
HESC	HESC B	hsa-miR-1271_002779	1.404	0.976	1	18.693	18.693	18.693	-2.836		0.146
HESC	HESC A	hsa-miR-141_000463	1.489	0.985	1	16.831	16.831	16.831	-1.893		636.77
ct	MV 331 A	hsa-let-7b_002619	1.116	0.612	1	9.718	9.232	9.232	-7.372	0.982	1	0	5,697.082	1
ct	CBMSc B	hsa-miR-125b-1#_002378	1.523	0.962	1	16.309	16.164	16.164	-5.095	0.041	1	0.696	1.438	1
ct	CBMSc B	hsa-miR-664_002897	1.42	0.91	1	14.794	15.244	15.244	-6.016	0.635	1	0.004	269.065	1
hipsc	MV 41 B	hsa-miR-1236_002761	0.853	0.637	1	25.411	22.839	22.839	0.992	2.367	7.053	0	7,982,125,056.000	0.508
hipsc	MV 43 B	hsa-miR-195#_002107	1.116	0.588	1	19.001	20.292	20.292	-1.181	0.362	2.29	0.777	6.75	0.163
ct	MV 331 A	hsa-miR-330_000544	1.22	0.946	1	16.994	16.39	16.39	-0.214	1.101	1	0	16,202.663	1
ct	MV 331 B	hsa-miR-20a#_002437	1.291	0.906	1	17.755	18.339	18.339	-2.921	0.399	1	0.03	33.585	1
hipsc	HiPSC B	hsa-miR-549_001511	1.186	0.86	1	29.659	29.659	29.659	8.017		0.014
hipsc	MV 43 A	hsa-miR-25_000403	1.452	0.943	1	10.953	11.364	11.364	-6.416	0.392	5.248	1.631	16.885	0.091
hipsc	HiPSC B	hsa-miR-1278_002851	1.128	0.811	1	30.989	30.649	30.649	9.176	0.237	5.987	2.952	12.144
ct	MV 331 A	hsa-miR-708_002341	1.484	0.936	1	13.8	12.992	12.992	-3.613	1.304	1	0	97,590.430	1
ct	MV 331 B	hsa-miR-1208_002880	0.954	0.339	1	18.962	18.844	18.844	-2.416	0.304	1	0.069	14.559	1
HESC	HESC A	hsa-miR-487b_001285	1.163	0.547	1	23.545	23.545	23.545	4.821		0.009
hipsc	MV 43 B	hsa-miR-1226#_002758	1.4	0.953	1	21.767	20.457	20.457	-1.016	1.19	0.513	0.015	17.829	0.898
ct	CBMSc A	hsa-miR-539_001286	1.563	0.957	1	13.505	12.946	12.946	-3.658	0.062	1	0.578	1.73	1
hipsc	MV 43 A	hsa-miR-455_001280	1.394	0.982	1	15.928	16.95	16.95	-0.829	0.078	1.149	0.911	1.449	0.136
hipsc	MV 41 A	hsa-miR-296-3p_002101	1.327	0.806	1	18.391	17.198	17.198	-0.582	0.328	32.506	12.236	86.359	0.058
hipsc	MV 43 B	hsa-miR-1245_002823	0.595	0	1	Undetermined
hipsc	MV 41 B	hsa-miR-26a-1#_002443	1.315	0.955	1	22.056	21.257	21.257	-0.216	0.321	0.707	0.272	1.843	0.475
HESC	HESC A	hsa-miR-548a_001538	1.539	0.974	1	26.192	26.192	26.192	7.468		5.59
ct	CBMSc B	hsa-miR-1228#_002763	1.082	0.766	1	18.419	18.419	18.419	-3.026		1
hipsc	MV 41 B	hsa-miR-302c#_000534	1.437	0.926	1	13.908	13.776	13.776	-7.697	0.335	503.043	185.066	1,367.362	0.041
hipsc	MV 41 A	hsa-miR-125a-5p_002198	1.27	0.89	1	16.759	16.178	16.178	-1.602	0.435	0.089	0.024	0.325	0.079
hipsc	MV 43 B	hsa-miR-1305_002867	1.127	0.801	1	23.839	24.833	24.833	3.36	0.134	0.139	0.093	0.207	0.503
hipsc	MV 43 A	hsa-miR-29b_000413	1.46	0.913	1	14.818	16.55	16.55	-1.23	0.338	0.489	0.178	1.342	0.115
HESC	HESC B	hsa-miR-1253_002894	1.135	0.59	1	22.193	22.193	22.193	0.663		0.124
hipsc	MV 43 B	hsa-miR-1183_002841	0.917	0.16	1	13.296	17.469	17.469	-3.715	3.715	2.073	0	335,670,820,208,640.000	0.608
HESC	HESC B	hsa-miR-31#_002113	1.531	0.974	1	16.137	16.137	16.137	-5.393		0.021
hipsc	MV 41 A	hsa-miR-224_002099	1.276	0.916	1	17.448	16.57	16.57	-1.21	0.558	0.091	0.017	0.479	0.348
hipsc	MV 41 B	hsa-miR-587_001540	0	0	1	Undetermined
ct	MV 331 B	hsa-miR-1253_002894	0	0.121	1	18.727	18.727	18.727	-2.348		1
HESC	HESC B	hsa-miR-648_001601	0.977	0.822	1	21.574	21.574	21.574	0.044		0.711
hipsc	HiPSC A	hsa-miR-516b_001150	1.53	0.978	1	19.133	19.468	19.468	1.688	0.286	494.877	211.043	1,160.441
ct	CBMSc A	hsa-miR-337-5p_002156	1.561	0.964	1	16.587	15.999	15.999	-0.605	0.091	1	0.449	2.227	1
hipsc	HiPSC A	hsa-miR-450b-3p_002208	0.744	0	1	Undetermined
hipsc	MV 41 A	hsa-miR-518d-5p_002389	1.324	0.715	1	19.135	17.48	17.48	-0.3	0.405
hipsc	MV 43 B	hsa-miR-665_002681	0.718	0	1	Undetermined	11.278	11.278	-10.364		277.335
ct	MV 331 A	hsa-miR-429_001024	1.229	0.922	1	25.524	27.085	27.085	10.481	1.065	1	0	11,837.767	1
hipsc	MV 41 B	hsa-miR-100#_002142	1.171	0.891	1	27.332	25.825	25.825	4.352	0.773	0.002	0	0.021	0.318
ct	CBMSc B	hsa-miR-649_001602	0.536	0	1	Undetermined					1
hipsc	MV 43 B	hsa-let-7a#_002307	0.833	0.599	1	22.648	22.335	22.335	1.151	0.771	0.469	0.001	415.86	0.323
ct	CBMSc A	hsa-miR-523_002386	1.07	0.32	1	16.445	11.55	11.55	-5.054	4.398	1	0	66,274,875,840,397,312.000	1
hipsc	MV 41 B	hsa-miR-99a#_002141	1.106	0.264	1	24.268	26.213	26.213	4.74	1.345	0.006	0	0.312	0.051
ct	CBMSc B	hsa-miR-151-5P_002642	1.447	0.973	1	16.117	16.458	16.458	-4.802	0.526	1	0.01	102.923	1
hipsc	MV 41 A	hsa-miR-520a#_001168	1.39	0.974	1	22.577	21.151	21.151	3.372	0.279
ct	CBMSc A	hsa-miR-548b_001541	0.854	0.788	1	27.974	25.361	25.361	8.757	2.116	1	0	124,080,016.000	1
ct	MV 331 A	hsa-miR-660_001515	1.491	0.972	1	14.225	15.078	15.078	-1.526	0.356	1	0.043	23.051	1
hipsc	MV 41 A	mmu-miR-134_001186	1.319	0.96	1	26.373	24.97	24.97	7.19	1.194	0	0	0.006	0.311
hipsc	HiPSC A	hsa-miR-708_002341	1.59	0.967	1	12.947	13.627	13.627	-4.152	0.619	1.454	0.23	9.199	0.846
hipsc	HiPSC B	hsa-miR-1251_002820	1.437	0.976	1	25.694	23.846	23.846	2.373	0.942
hipsc	MV 41 A	hsa-miR-146b-3p_002361	1.352	0.954	1	26.813	24.912	24.912	7.132	0.843	0.141	0.011	1.736	0.178
HESC	HESC B	hsa-miR-596_001550	0.703	0	1	Undetermined
ct	MV 331 B	hsa-miR-1283_002890	0	0	1	Undetermined					1
ct	MV 331 A	hsa-miR-492_001039	0.707	0	1	Undetermined					1
HESC	HESC A	hsa-miR-370_002275	1.228	0.875	1	19.018	19.018	19.018	0.294		0.019
hipsc	MV 41 A	hsa-miR-216a_002220	1.069	0.858	1	28.137	27.164	27.164	9.478	0.006	0.26	0.246	0.275	0.283
hipsc	MV 41 B	hsa-miR-223#_002098	1.255	0.928	1	30.302	27.211	27.211	5.364	2.885
hipsc	MV 41 B	hsa-miR-548P_002798	0.83	0.469	1	8.604	18.243	18.243	-3.604	9.845	1,500.786	0	∞
HESC	HESC A	hsa-miR-510_002241	0.911	0.678	1	23.561	23.561	23.561	4.837
hipsc	HiPSC B	hsa-miR-1205_002778	0.758	0	1	Undetermined
hipsc	MV 43 A	hsa-miR-642_001592	1.343	0.84	1	20.576	21.286	21.286	3.506	0.511	1.921	0.419	8.816	0.332
hipsc	HiPSC A	hsa-miR-382_000572	1.294	0.951	1	18.292	21.098	21.098	3.318	1.502	0	0	0.043	0.269
hipsc	MV 41 A	hsa-miR-551b_001535	1.443	0.964	1	19.988	19.193	19.193	1.413	0.286	4.742	2.021	11.124	0.059
ct	MV 331 B	hsa-miR-130a#_002131	0.995	0.709	1	33.391	30.77	30.77	9.51	2.806	1	0	54,237,675,520.000	1
ct	MV 331 B	hsa-miR-588_001542	0	0	1	Undetermined					1
ct	MV 331 B	hsa-miR-32#_002111	1.072	0.677	1	26.8	26.8	26.8	5.725		1
ct	MV 331 B	hsa-miR-603_001566	1.043	0.658	1	31.27	31.385	31.385	10.125	0.07	1	0.538	1.858	1
HESC	HESC A	hsa-miR-582-5p_001983	0.795	0.378	1	21.303	21.303	21.303	2.579		274.319
hipsc	MV 43 B	hsa-let-7b#_002404	0	0	1	Undetermined
hipsc	HiPSC A	hsa-miR-503_001048	1.549	0.976	1	20.045	19.157	19.157	1.378	0.482	0.364	0.087	1.533	0.045
ct	MV 331 A	hsa-miR-875-3p_002204	0.554	0	1	Undetermined					1
hipsc	MV 43 A	hsa-miR-384_000574	0.799	0	1	Undetermined	26.915	26.915	8.263
hipsc	HiPSC A	hsa-miR-361_000554	1.563	0.965	1	13.749	14.721	14.721	-3.059	0.64	0.73	0.108	4.92	0.754
hipsc	MV 41 B	hsa-miR-31#_002113	1.348	0.938	1	14.034	13.749	13.749	-7.725	0.46	0.103	0.026	0.407	0.421
ct	MV 331 A	hsa-miR-891a_002191	0	0	1	Undetermined					1
ct	CBMSc B	hsa-miR-516-3p_001149	1.06	0.749	1	30.146	30.146	30.146	8.701		1
HESC	HESC A	hsa-miR-875-3p_002204	0.736	0	1	Undetermined
ct	MV 331 A	hsa-miR-29a_002112	1.365	0.812	1	8.8	9.041	9.041	-7.563	0.255	1	0.106	9.479	1
ct	CBMSc A	hsa-miR-556-3p_002345	0.441	0	1	Undetermined					1
ct	CBMSc A	hsa-miR-548c_001590	1.406	0.968	1	29.535	29.857	29.857	13.252	0.818	1	0.001	1,348.771	1
HESC	HESC A	hsa-miR-624_002430	0	0	1	Undetermined
hipsc	HiPSC B	hsa-miR-200b#_002274	1.193	0.486	1	19.386	19.294	19.294	-2.179	0.335	3.168	1.165	8.61
ct	CBMSc A	hsa-miR-15a_000389	1.455	0.959	1	15.115	14.931	14.931	-1.674	0.313	1	0.064	15.687	1
hipsc	MV 43 A	hsa-miR-674_002021	0.755	0	1	Undetermined
HESC	HESC B	hsa-miR-620_002672	0.668	0	1	Undetermined
HESC	HESC B	hsa-miR-193b#_002366	1.351	0.954	1	20.885	20.885	20.885	-0.645		0.093
hipsc	MV 41 B	hsa-miR-18b#_002310	1.252	0.83	1	19.554	18.534	18.534	-2.939	0.271
hipsc	HiPSC B	hsa-miR-646_001599	0.827	0.537	1	13.905	11.855	11.855	-9.992	2.255	4.298	0	1,819,754,368.000	0.504
ct	MV 331 A	hsa-miR-302c_000533	1.353	0.967	1	21.29	20.917	20.917	4.313	0.869	1	0	2,110.022	1
hipsc	MV 41 A	hsa-miR-654-3p_002239	0	0	1	Undetermined	27.038	27.038	9.071		0.014
hipsc	MV 41 A	hsa-miR-628-5p_002433	1.421	0.919	1	21.555	19.924	19.924	2.144	0.572	0.983	0.178	5.421	0.774
ct	CBMSc A	hsa-miR-503_001048	1.546	0.971	1	16.866	16.526	16.526	-0.079	0.156	1	0.253	3.95	1
ct	CBMSc B	hsa-miR-604_001567	1.274	0.942	1	28.923	28.923	28.923	7.477		1
hipsc	MV 43 B	hsa-miR-562_001529	0	0	1	Undetermined
hipsc	MV 43 B	hsa-miR-101#_002143	1.231	0.833	1	21.756	22.388	22.388	0.915	0.103	1.656	1.217	2.254	0.595
hipsc	MV 43 B	hsa-miR-367#_002121	1.352	0.958	1	26.426	26.682	26.682	5.209	0.599
HESC	HESC A	hsa-miR-871_002354	0.801	0	1	Undetermined
ct	CBMSc B	hsa-miR-520c-3p_002400	1.201	0.709	1	23.726	17.554	17.554	-3.706	5.987	1	0	79,237,178,520,686,450,000,000.000	1
ct	CBMSc A	hsa-miR-424_000604	1.506	0.939	1	17.101	16.96	16.96	0.355	0.355	1	0.044	22.873	1
hipsc	HiPSC A	hsa-miR-21_000397	1.447	0.89	1	11.111	11.105	11.105	-6.675	0.179	0.27	0.159	0.461	0.025
ct	CBMSc A	hsa-miR-551b_001535	1.525	0.958	1	19.727	20.263	20.263	3.659	1.033	1	0	8,913.956	1
hipsc	HiPSC B	hsa-miR-620_002672	0	0	1	Undetermined
hipsc	HiPSC B	hsa-miR-367#_002121	1.062	0.667	1	27.55	26.682	26.682	5.209	0.599
hipsc	HiPSC B	hsa-miR-16-1#_002420	1.56	0.962	1	20.836	19.321	19.321	-2.152	0.709	2.1	0.253	17.406	0.455
ct	CBMSc A	hsa-miR-517b_001152	0.725	0	1	Undetermined					1
HESC	HESC B	hsa-miR-608_001571	0.614	0	1	Undetermined
ct	MV 331 A	hsa-miR-501_001047	1.052	0.602	1	18.208	18.46	18.46	1.855	0.245	1	0.116	8.657	1
ct	CBMSc B	hsa-miR-635_001578	1.475	0.978	1	27.914	28.193	28.193	6.933	0.464	1	0.017	59.499	1
hipsc	MV 41 B	hsa-miR-941_002183	1.108	0.902	1	22.696	22.252	22.252	0.779	0.312	0.713	0.281	1.809	0.225
hipsc	MV 41 B	hsa-miR-1283_002890	1.343	0.956	1	23.028	21.492	21.492	0.019	0.542
HESC	HESC B	hsa-miR-23a#_002439	1.38	0.967	1	25.186	25.186	25.186	3.657		0.031
ct	CBMSc B	hsa-miR-182#_000483	0	0	1	Undetermined					1
HESC	HESC B	hsa-miR-1270_002807	1.426	0.961	1	21.764	21.764	21.764	0.234		2.653
hipsc	MV 43 A	hsa-miR-219_000522	1.344	0.951	1	21.933	23.209	23.209	5.43	0.163	11.346	6.984	18.433	0.013
hipsc	MV 41 B	hsa-miR-130a#_002131	1.257	0.847	1	23.179	24.698	24.698	3.225	1.182	77.993	2.297	2,648.073	0.29
HESC	HESC A	hsa-miR-222_002276	1.55	0.989	1	10.191	10.191	10.191	-8.533		0.37
hipsc	MV 41 A	hsa-miR-136_000592	0	0.098	1	13.091	12.333	12.333	-5.447	0.097	4,784.270	3,578.713	6,395.939	0.004
HESC	HESC B	hsa-miR-548J_002783	1.59	0.974	1	23.052	23.052	23.052	1.523		5.152
hipsc	HiPSC B	hsa-miR-497_001043	1.506	0.964	1	20.242	21.139	21.139	-0.334	0.59	4.447	0.765	25.861	0.182
ct	CBMSc B	hsa-miR-30e-3p_000422	1.467	0.943	1	9.557	11.841	11.841	-9.418	2.47	1	0	2,794,359,552.000	1
HESC	HESC B	hsa-miR-617_001591	0	0	1	Undetermined
hipsc	MV 43 B	hsa-miR-30e-3p_000422	1.353	0.916	1	12.332	13.151	13.151	-8.322	0.243	0.468	0.226	0.966	0.538
ct	CBMSc A	hsa-miR-598_001988	1.567	0.972	1	19.547	18.343	18.343	1.739	0.708	1	0.002	509.018	1
ct	CBMSc A	hsa-miR-515-5p_001112	0.486	0	1	Undetermined					1
HESC	HESC A	hsa-miR-181a_000480	1.43	0.909	1	18.454	18.454	18.454	-0.27		0.03
hipsc	MV 43 A	hsa-miR-449_001030	1.237	0.927	1	22.936	25.939	25.939	8.159	1.035	2.644	0.121	57.841	0.395
ct	MV 331 A	hsa-miR-506_001050	0.408	0	1	Undetermined					1
ct	MV 331 B	hsa-miR-194#_002379	1.111	0.658	1	24.089	24.345	24.345	3.086	0.071	1	0.535	1.871	1
ct	CBMSc A	hsa-miR-509-3-5p_002155	0	0	1	Undetermined					1
ct	MV 331 B	hsa-miR-1184_002842	0	0.726	1	27.078	27.078	27.078	6.003		1
ct	CBMSc A	hsa-miR-330-5p_002230	1.292	0.951	1	25.654	25.402	25.402	8.797	0.244	1	0.117	8.562	1
ct	CBMSc B	hsa-miR-605_001568	1.305	0.962	1	25.981	26.402	26.402	5.142	0.607	1	0.005	209.118	1
hipsc	MV 43 A	hsa-miR-412_001023	0	0	1	Undetermined
HESC	HESC B	hsa-miR-16-1#_002420	1.497	0.977	1	21.684	21.684	21.684	0.154		0.424
hipsc	MV 43 B	hsa-miR-497_001043	1.376	0.948	1	20.484	21.139	21.139	-0.334	0.59	4.447	0.765	25.861	0.182
hipsc	MV 41 B	hsa-miR-664_002897	1.299	0.94	1	17.106	16.781	16.781	-4.692	0.398	0.399	0.122	1.308	0.371
ct	MV 331 B	hsa-miR-1197_002810	1.328	0.924	1	22.709	22.393	22.393	1.133	0.501	1	0.012	82.728	1
hipsc	HiPSC B	hsa-miR-520D-3P_002743	1.566	0.955	1	16.557	15.842	15.842	-5.631	0.538	0.228	0.046	1.132	0.502
hipsc	MV 43 A	hsa-miR-491-3p_002360	1.09	0.318	1	19.277	21.565	21.565	3.785	0.654	13.088	1.86	92.083	0.177
ct	CBMSc B	hsa-miR-154#_000478	1.513	0.969	1	15.603	15.596	15.596	-5.664	0.179	1	0.207	4.823	1
hipsc	HiPSC A	hsa-miR-195_000494	1.531	0.94	1	15.305	15.641	15.641	-2.138	0.263	2.97	1.354	6.514	0.174
hipsc	HiPSC B	hsa-miR-1197_002810	1.26	0.766	1	28.367	28.367	28.367	6.726		0.021
hipsc	HiPSC A	hsa-miR-342-3p_002260	1.423	0.956	1	14.09	13.448	13.448	-4.332	0.304	1.192	0.481	2.953	0.485
hipsc	MV 41 B	hsa-miR-769-5p_001998	1.478	0.952	1	17.016	16.034	16.034	-5.439	0.224	1.317	0.675	2.567	0.604
hipsc	MV 43 A	hsa-miR-325_000540	0.626	0.315	1	14.541	15.58	15.58	-2.106	0.073
ct	MV 331 A	hsa-miR-17_002308	1.479	0.882	1	8.362	8.413	8.413	-8.191	0.446	1	0.02	50.662	1
ct	CBMSc B	hsa-miR-1260_002896	1.329	0.825	1	18.379	18.611	18.611	-2.649	0.417	1	0.025	39.517	1
ct	CBMSc A	hsa-miR-501_001047	1.321	0.926	1	18.711	18.46	18.46	1.855	0.245	1	0.116	8.657	1
HESC	HESC B	hsa-miR-633_001574	0	0	1	Undetermined
ct	MV 331 A	hsa-miR-874_002268	1.305	0.855	1	20.542	20.17	20.17	3.565	0.869	1	0	2,106.446	1
HESC	HESC B	hsa-miR-605_001568	1.231	0.837	1	21.833	21.833	21.833	0.304		28.616
ct	MV 331 A	hsa-miR-890_002209	0.298	0	1	Undetermined					1
ct	MV 331 B	hsa-miR-145#_002149	1.394	0.963	1	16.49	16.882	16.882	-4.378	0.206	1	0.162	6.156	1
hipsc	MV 41 B	hsa-miR-145#_002149	1.313	0.901	1	25.2	24	24	2.527	0.366	0.008	0.003	0.025	0.091
hipsc	MV 43 A	hsa-miR-655_001612	0	0	1	Undetermined	25.621	25.621	7.653		0.003
hipsc	MV 43 A	hsa-miR-561_001528	1.144	0.307	1	14.211	21.473	21.473	3.693	3.101	192.906	0.019	2,001,815.500	0.421
hipsc	MV 43 B	hsa-miR-130a#_002131	0.968	0.628	1	24.058	24.698	24.698	3.225	1.182	77.993	2.297	2,648.073	0.29
hipsc	MV 43 B	hsa-miR-548J_002783	1.49	0.958	1	22.123	23.27	23.27	1.797	0.633	4.261	0.646	28.104	0.141
ct	MV 331 B	hsa-miR-16-1#_002420	1.356	0.919	1	18.773	20.178	20.178	-1.082	1.219	1	0	46,100.586	1
HESC	HESC B	hsa-miR-302d_000535	1.566	0.958	1	7.031	7.031	7.031	-14.499		6,087.674
hipsc	MV 41 B	hsa-miR-770-5p_002002	0.721	0	1	Undetermined	16.155	16.155	-5.486		1.783
hipsc	HiPSC A	hsa-miR-127-5p_002229	0.3	0	1	Undetermined
hipsc	HiPSC B	hsa-miR-587_001540	0	0	1	Undetermined
ct	CBMSc A	hsa-miR-183_002269	1.285	0.935	1	27.245	27.245	27.245	10.144		1
hipsc	MV 43 A	hsa-miR-342-3p_002260	1.231	0.82	1	12.511	13.448	13.448	-4.332	0.304	1.192	0.481	2.953	0.485
hipsc	MV 43 B	hsa-miR-155#_002287	1.228	0.912	1	28.036	30.049	30.049	8.576	1.163	0.031	0.001	0.979	0.061
hipsc	MV 43 A	hsa-miR-220b_002206	0	0	1	Undetermined
ct	CBMSc B	hsa-miR-638_001582	1.229	0.814	1	20.42	19.966	19.966	-1.294	0.27	1	0.093	10.74	1
ct	CBMSc B	hsa-miR-766_001986	1.513	0.961	1	17.047	16.888	16.888	-4.371	0.027	1	0.791	1.264	1
hipsc	MV 43 A	hsa-miR-141_000463	1.353	0.941	1	9.523	11.206	11.206	-6.574	0.347	16,330.153	5,808.517	45,910.844	0.053
ct	MV 331 A	mmu-miR-615_001960	0.653	0	1	Undetermined	19.088	19.088	1.987		1
HESC	HESC B	hsa-miR-29b-1#_002165	1.25	0.952	1	24.54	24.54	24.54	3.01		0.01
ct	MV 331 A	hsa-miR-208_000511	0.803	0	1	Undetermined	11.9	11.9	-5.201		1
HESC	HESC A	hsa-miR-513-5p_002090	0	0	1	Undetermined
hipsc	MV 41 A	hsa-miR-32_002109	1.41	0.979	1	18.423	18.002	18.002	0.222	0.836	31.174	2.58	376.71	0.149
HESC	HESC B	hsa-miR-1285_002822	1.001	0.516	1	21.695	21.695	21.695	0.166		2.929
hipsc	MV 41 B	hsa-miR-1285_002822	1.056	0.768	1	24.455	23.236	23.236	1.763	0.334	0.969	0.357	2.624	0.88
hipsc	MV 41 A	hsa-miR-21_000397	1.193	0.834	1	11.802	11.105	11.105	-6.675	0.179	0.27	0.159	0.461	0.025
ct	MV 331 B	hsa-miR-944_002189	1.391	0.953	1	29.344	28.039	28.039	6.779	1.49	1	0	501,997.219	1
ct	CBMSc B	hsa-miR-200c#_002286	0	0	1	Undetermined					1
HESC	HESC A	hsa-miR-519d_002403	1.49	0.956	1	17.317	17.317	17.317	-1.407
ct	MV 331 B	hsa-miR-920_002150	0.646	0	1	Undetermined					1
ct	MV 331 B	hsa-miR-148b#_002160	1.358	0.955	1	19.359	19.502	19.502	-1.758	0.043	1	0.687	1.456	1
HESC	HESC A	hsa-miR-548a-5p_002412	1.171	0.878	1	29.963	29.963	29.963	11.239		4.509
ct	MV 331 A	hsa-miR-199a-3p_002304	1.375	0.892	1	8.795	9.316	9.316	-7.288	0.025	1	0.806	1.241	1
ct	CBMSc B	hsa-miR-23b#_002126	1.311	0.767	1	20.663	21.096	21.096	-0.164	0.618	1	0.004	231.843	1
hipsc	MV 41 B	hsa-miR-520D-3P_002743	1.466	0.893	1	16.951	15.842	15.842	-5.631	0.538	0.228	0.046	1.132	0.502
hipsc	MV 43 B	hsa-miR-1288_002832	0.856	0.342	1	26.27	26.308	26.308	4.835	1.058	0.091	0.004	2.145
ct	MV 331 B	hsa-miR-631_001564	0	0	1	Undetermined					1
hipsc	MV 43 B	hsa-miR-206_000510	1.402	0.926	1	19.569	19.5	19.5	-1.973	0.416	5.19	1.503	17.923	0.071
ct	CBMSc B	hsa-miR-19b-1#_002425	1.496	0.955	1	18.42	18.061	18.061	-3.198	0.173	1	0.217	4.605	1
hipsc	HiPSC A	hsa-miR-519c_001163	1.443	0.97	1	18.259	17.552	17.552	-0.228	0.299
hipsc	MV 41 A	hsa-miR-518c_002401	1.111	0.748	1	18.653	17.264	17.264	-0.516	0.616
hipsc	MV 41 A	hsa-miR-142-3p_000464	1.317	0.921	1	18.056	14.905	14.905	-2.875	2.243	49.886	0.062	40,148.582	0.415
hipsc	MV 41 B	hsa-miR-765_002643	1.221	0.925	1	25.748	24.684	24.684	3.211	0.641	0.986	0.146	6.675	0.836
ct	MV 331 B	hsa-miR-27a#_002445	1.364	0.938	1	13.006	13.429	13.429	-7.831	0.238	1	0.123	8.125	1
ct	MV 331 A	hsa-miR-216a_002220	1.228	0.865	1	24.189	24.142	24.142	7.537	0.544	1	0.008	120.606	1
HESC	HESC A	hsa-miR-411_001610	1.543	0.972	1	22.501	22.501	22.501	3.777		0.001
ct	MV 331 A	hsa-miR-548c-5p_002429	1.459	0.965	1	23.65	23.661	23.661	7.057	0.486	1	0.014	71.956	1
ct	MV 331 B	hsa-miR-657_001512	0.929	0.805	1	14.307	14.794	14.794	-6.466	0.301	1	0.071	14.184	1
hipsc	MV 43 B	hsa-miR-628-3p_002434	1.45	0.944	1	23.746	24.611	24.611	3.137	0.082	0.255	0.2	0.326	0.267
hipsc	MV 43 B	rno-miR-7#_001338	1.394	0.938	1	10.467	11.653	11.653	-9.82	0.244	2.353	1.136	4.873	0.066
ct	MV 331 B	hsa-miR-15b#_002173	1.367	0.909	1	14.387	14.851	14.851	-6.409	0.279	1	0.085	11.716	1
HESC	HESC A	hsa-miR-654-3p_002239	0.635	0	1	Undetermined
ct	MV 331 A	hsa-miR-337-5p_002156	1.479	0.969	1	15.412	15.999	15.999	-0.605	0.091	1	0.449	2.227	1
HESC	HESC A	hsa-let-7c_000379	1.201	0.904	1	27.665	27.665	27.665	8.94		0
HESC	HESC B	hsa-miR-1278_002851	1.168	0.786	1	33.936	33.936	33.936	12.407		0.638
ct	MV 331 A	hsa-miR-216b_002326	1.386	0.941	1	22.139	23.67	23.67	7.065	1.034	1	0	9,005.087	1
hipsc	MV 41 B	hsa-miR-1296_002908	1.218	0.902	1	18.778	17.962	17.962	-3.511	0.574	1.607	0.29	8.891	0.555
hipsc	MV 43 B	hsa-miR-15a#_002419	1.283	0.933	1	17.428	19.08	19.08	-2.393	0.483	2.23	0.528	9.42	0.223
hipsc	MV 43 B	hsa-miR-92a-1#_002137	1.414	0.963	1	21.176	20.233	20.233	-1.24	0.878	8.407	0.614	115.142	0.179
hipsc	HiPSC B	hsa-miR-374b#_002391	1.436	0.953	1	24.229	25.169	25.169	3.695	1.187	17.811	0.517	614.11	0.163
hipsc	MV 41 B	hsa-miR-138-2#_002144	0.638	0	1	Undetermined	18.902	18.902	-2.739		1.619
hipsc	HiPSC A	mmu-miR-124a_001182	1.54	0.964	1	18.328	18.067	18.067	0.287	0.057	182.325	153.848	216.073	0.002
ct	CBMSc A	hsa-miR-886-3p_002194	1.503	0.946	1	12.788	13.171	13.171	-3.433	0.88	1	0	2,324.499	1
ct	MV 331 A	hsa-miR-381_000571	1.389	0.942	1	16.435	16.743	16.743	0.139	0.188	1	0.191	5.241	1
hipsc	HiPSC A	hsa-miR-488_002357	1.505	0.98	1	21.572	21.551	21.551	3.771	0.126
ct	MV 331 A	hsa-miR-503_001048	1.475	0.962	1	16.185	16.526	16.526	-0.079	0.156	1	0.253	3.95	1
hipsc	MV 43 B	hsa-miR-548P_002798	0.996	0	1	Undetermined	18.243	18.243	-3.604	9.845	1,500.786	0	∞
ct	MV 331 B	hsa-miR-623_001555	0.545	0	1	Undetermined					1
ct	CBMSc B	hsa-miR-663B_002857	1.033	0.268	1	9.683	15.244	15.244	-6.016	5.747	1	0	9,574,727,117,183,526,000,000.000	1
hipsc	MV 43 A	hsa-miR-551b_001535	1.471	0.953	1	18.662	19.193	19.193	1.413	0.286	4.742	2.021	11.124	0.059
hipsc	MV 41 B	hsa-miR-99b#_002196	1.397	0.942	1	19.238	18.702	18.702	-2.771	0.06	0.325	0.272	0.388	0.001
hipsc	HiPSC B	hsa-miR-625#_002432	1.525	0.959	1	19.434	18.607	18.607	-2.867	0.332	0.376	0.14	1.011	0.035
hipsc	HiPSC A	hsa-miR-501-3p_002435	1.402	0.928	1	20.702	21.831	21.831	4.051	0.734	2.099	0.235	18.75	0.396
HESC	HESC A	hsa-miR-380-3p_000569	1.033	0.652	1	24.473	24.473	24.473	5.748		0.36
hipsc	HiPSC A	hsa-miR-525_001174	1.327	0.717	1	20.177	20.518	20.518	2.739	0.279
ct	MV 331 A	hsa-miR-526b_002382	0.682	0	1	Undetermined					1
hipsc	MV 41 B	hsa-miR-1254_002818	1.348	0.954	1	22.802	22.654	22.654	1.181	0.555	1.37	0.261	7.182	0.404
hipsc	HiPSC A	hsa-miR-651_001604	1.558	0.983	1	22.154	23.08	23.08	5.301	0.582	11.346	2.001	64.344	0.158
HESC	HESC B	hsa-miR-452#_002330	0.399	0	1	Undetermined
hipsc	HiPSC B	hsa-miR-195#_002107	1.081	0.644	1	20.316	20.292	20.292	-1.181	0.362	2.29	0.777	6.75	0.163
hipsc	MV 41 A	hsa-miR-127-5p_002229	0	0	1	Undetermined
ct	MV 331 B	hsa-miR-320B_002844	1.429	0.952	1	13.739	14.449	14.449	-6.811	0.525	1	0.01	101.788	1
hipsc	HiPSC A	hsa-miR-184_000485	1.612	0.946	1	16.622	16.884	16.884	-0.895	0.243	299.807	145.257	618.797	0.029
ct	CBMSc A	hsa-miR-886-5p_002193	1.592	0.97	1	13.036	13.027	13.027	-3.577	0.488	1	0.014	73.498	1
HESC	HESC A	hsa-miR-340_002258	1.547	0.965	1	16.803	16.803	16.803	-1.921		8.274
ct	MV 331 A	hsa-miR-548a-5p_002412	1.141	0.899	1	31.075	30.016	30.016	13.412	1.556	1	0	891,026.062	1
HESC	HESC B	hsa-miR-1303_002792	1.435	0.963	1	19.618	19.618	19.618	-1.912		13.657
HESC	HESC B	hsa-miR-924_002154	1.014	0.77	1	26.495	26.495	26.495	4.965
HESC	HESC A	hsa-miR-376c_002122	1.349	0.961	1	22.533	22.533	22.533	3.809		0.001
ct	CBMSc A	hsa-miR-744_002324	1.545	0.954	1	13.134	12.962	12.962	-3.643	0.325	1	0.057	17.443	1
hipsc	HiPSC B	hsa-miR-1184_002842	0	0	1	Undetermined
hipsc	MV 43 B	hsa-miR-1291_002838	1.351	0.965	1	20.458	19.554	19.554	-1.919	1.193	1.867	0.053	65.575	0.505
hipsc	HiPSC B	hsa-miR-548P_002798	1.189	0.784	1	27.882	18.243	18.243	-3.604	9.845	1,500.786	0	∞
hipsc	MV 43 A	hsa-miR-185_002271	1.518	0.969	1	16.445	17.498	17.498	-0.282	0.269	0.954	0.427	2.13	0.83
hipsc	HiPSC B	hsa-miR-182#_000483	1.471	0.958	1	19.295	18.717	18.717	-2.756	0.307
hipsc	MV 41 A	hsa-miR-512-5p_001145	1.393	0.703	1	18.134	16.626	16.626	-1.154	0.406
hipsc	MV 41 B	hsa-miR-650_001603	0.754	0.366	1	22.867	22.874	22.874	1.401	0.676	1.16	0.155	8.703	0.903
hipsc	MV 43 B	hsa-miR-1293_002905	1.133	0.916	1	26.587	26.874	26.874	5.4	0.588	0.477	0.083	2.751	0.301
hipsc	MV 41 B	hsa-miR-1179_002776	1.252	0.925	1	26.036	24.419	24.419	2.946	0.93	2.28	0.142	36.492	0.405
hipsc	MV 43 B	hsa-miR-572_001614	1.475	0.962	1	21.133	21.56	21.56	0.087	0.231	2.781	1.397	5.534	0.056
hipsc	HiPSC A	hsa-miR-492_001039	0	0.612	1	25.12	25.12	25.12	7.153
hipsc	MV 43 A	hsa-miR-448_001029	1.184	0.734	1	20.259	23.034	23.034	5.254	1.133
hipsc	MV 43 B	hsa-miR-1201_002781	1.021	0.43	1	18.118	18.359	18.359	-3.114	0.825	0.295	0.025	3.451	0.294
HESC	HESC A	hsa-miR-191_002299	1.583	0.957	1	9.741	9.741	9.741	-8.983		2.039
hipsc	MV 43 B	hsa-miR-26a-1#_002443	1.292	0.941	1	19.878	21.257	21.257	-0.216	0.321	0.707	0.272	1.843	0.475
hipsc	MV 43 B	hsa-miR-148b#_002160	1.384	0.945	1	18.336	19.732	19.732	-1.741	0.408	0.988	0.292	3.338	0.837
hipsc	MV 43 A	hsa-miR-576-3p_002351	1.42	0.964	1	17.909	18.517	18.517	0.737	0.309	1.28	0.51	3.214	0.492
ct	CBMSc A	hsa-miR-18b_002217	1.264	0.954	1	14.991	15.221	15.221	-1.383	0.727	1	0.002	604.329	1
ct	CBMSc A	hsa-miR-130b_000456	1.535	0.967	1	12.632	12.43	12.43	-4.174	0.294	1	0.075	13.374	1
HESC	HESC A	hsa-miR-320_002277	1.542	0.972	1	12.795	12.795	12.795	-5.929		0.494
hipsc	MV 43 B	hsa-miR-505#_002087	1.394	0.959	1	21.677	20.449	20.449	-1.024	1.181	0.243	0.007	8.254	0.444
ct	MV 331 B	hsa-miR-1227_002769	1.223	0.867	1	21.712	21.604	21.604	0.345	0.293	1	0.076	13.223	1
ct	CBMSc A	hsa-miR-518f_002388	1.32	0.878	1	27.602	16.95	16.95	0.346	10.155	1	0	∞	1
hipsc	MV 43 A	hsa-miR-331_000545	1.449	0.954	1	8.724	9.625	9.625	-8.155	0.387	2.075	0.655	6.577	0.185
HESC	HESC B	rno-miR-7#_001338	1.481	0.97	1	13.764	13.764	13.764	-7.766		0.567
hipsc	HiPSC B	hsa-miR-101#_002143	1.301	0.619	1	22.351	22.388	22.388	0.915	0.103	1.656	1.217	2.254	0.595
HESC	HESC A	hsa-miR-708_002341	1.578	0.957	1	12.923	12.923	12.923	-5.802		4.56
hipsc	MV 43 B	hsa-miR-566_001533	0.865	0	1	Undetermined	19.108	19.108	-2.739	0.822	0.062	0	86.471
ct	CBMSc B	hsa-miR-585_001625	0.696	0	1	Undetermined					1
ct	CBMSc B	hsa-miR-1225-3P_002766	0.801	0.563	1	21.846	21.846	21.846	0.4		1
hipsc	MV 43 B	hsa-miR-92a-2#_002138	1.105	0.811	1	25.153	24.729	24.729	3.256	0.846
hipsc	MV 43 B	hsa-miR-136#_002100	1.286	0.941	1	28.016	27.953	27.953	6.48	1.385	0	0	0.019	0.299
ct	MV 331 B	RNU48_001006	1.49	0.95	1	6.536	6.62	6.62	-12.312	1.3	1	0.057	17.597	1
ct	MV 331 B	RNU48_001006	1.481	0.912	1	6.435	6.62	6.62	-12.312	1.3	1	0.057	17.597	1
ct	MV 331 B	RNU48_001006	1.521	0.948	1	6.606	6.62	6.62	-12.312	1.3	1	0.057	17.597	1
ct	MV 331 B	RNU48_001006	1.486	0.923	1	6.464	6.62	6.62	-12.312	1.3	1	0.057	17.597	1
ct	MV 331 B	RNU48_001006	1.543	0.953	1	6.661	6.62	6.62	-12.312	1.3	1	0.057	17.597	1
ct	MV 331 B	RNU48_001006	1.516	0.959	1	6.541	6.62	6.62	-12.312	1.3	1	0.057	17.597	1
ct	MV 331 B	RNU48_001006	1.513	0.947	1	6.393	6.62	6.62	-12.312	1.3	1	0.057	17.597	1
ct	MV 331 B	RNU48_001006	1.56	0.962	1	6.639	6.62	6.62	-12.312	1.3	1	0.057	17.597	1
ct	MV 331 A	RNU48_001006	1.502	0.927	1	6.142	6.62	6.62	-12.312	1.3	1	0.057	17.597	1
ct	MV 331 A	RNU48_001006	1.513	0.957	1	6.175	6.62	6.62	-12.312	1.3	1	0.057	17.597	1
ct	MV 331 A	RNU48_001006	1.517	0.946	1	6.175	6.62	6.62	-12.312	1.3	1	0.057	17.597	1
ct	MV 331 A	RNU48_001006	1.525	0.932	1	6.124	6.62	6.62	-12.312	1.3	1	0.057	17.597	1
ct	MV 331 A	RNU48_001006	1.531	0.939	1	6.224	6.62	6.62	-12.312	1.3	1	0.057	17.597	1
ct	MV 331 A	RNU48_001006	1.532	0.947	1	6.268	6.62	6.62	-12.312	1.3	1	0.057	17.597	1
ct	MV 331 A	RNU48_001006	1.538	0.913	1	6.061	6.62	6.62	-12.312	1.3	1	0.057	17.597	1
ct	MV 331 A	RNU48_001006	1.553	0.934	1	6.185	6.62	6.62	-12.312	1.3	1	0.057	17.597	1
hipsc	HiPSC A	hsa-miR-339-5p_002257	1.482	0.967	1	15.45	15.202	15.202	-2.578	0.406	0.572	0.17	1.917	0.149
hipsc	MV 43 B	hsa-miR-596_001550	0	0	1	Undetermined
ct	MV 331 B	dme-miR-7_000268	1.169	0.856	1	17.681	17.892	17.892	-3.368	0.025	1	0.8	1.25	1
HESC	HESC A	hsa-miR-521_001122	1.233	0.922	1	22.37	22.37	22.37	3.646
HESC	HESC A	hsa-miR-193a-3p_002250	1.265	0.914	1	26.207	26.207	26.207	7.483		0.132
hipsc	HiPSC B	hsa-miR-599_001554	0	0	1	Undetermined
hipsc	MV 43 B	hsa-miR-802_002004	0.524	0	1	Undetermined
hipsc	MV 41 B	hsa-miR-563_001530	0	0	1	Undetermined
hipsc	MV 43 A	hsa-miR-502_001109	1.507	0.952	1	17.801	18.791	18.791	1.011	0.153	1.588	1.007	2.506	0.13
hipsc	HiPSC A	hsa-miR-576-5p_002350	1.27	0.623	1	20.855	20.756	20.756	2.976	0.065	1.349	1.112	1.637	0.966
hipsc	MV 41 B	hsa-miR-30a-3p_000416	1.294	0.962	1	16.438	14.846	14.846	-6.627	0.518	0.046	0.01	0.216	0.257
hipsc	HiPSC A	mmu-miR-96_000186	1.516	0.961	1	17.52	18.096	18.096	0.316	0.392	1,600.703	497.043	5,154.991
ct	CBMSc B	hsa-miR-617_001591	0.615	0	1	Undetermined					1
hipsc	MV 41 B	hsa-miR-30d#_002305	1.394	0.969	1	18.95	17.841	17.841	-3.632	0.476	2.474	0.599	10.221	0.217
hipsc	MV 41 B	hsa-miR-33a#_002136	1.365	0.949	1	20.709	19.77	19.77	-1.703	0.418	6.272	1.802	21.823	0.112
hipsc	HiPSC A	hsa-miR-212_000515	1.591	0.965	1	18.84	19.349	19.349	1.57	0.349	0.162	0.057	0.46	0.373
ct	MV 331 B	hsa-miR-1205_002778	0	0	1	Undetermined					1
HESC	HESC A	hsa-miR-517b_001152	1.169	0.387	1	15.804	15.804	15.804	-2.92
ct	MV 331 B	hsa-miR-27b#_002174	1.325	0.941	1	15.516	15.136	15.136	-6.124	0.566	1	0.007	145.807	1
HESC	HESC B	hsa-miR-122#_002130	0	0	1	Undetermined
ct	CBMSc B	hsa-miR-587_001540	0	0	1	Undetermined					1
hipsc	MV 43 B	hsa-miR-657_001512	0.988	0.826	1	13.799	15.23	15.23	-6.243	1.178	0.857	0.026	28.764	0.661
hipsc	HiPSC A	hsa-miR-507_001051	0	0	1	Undetermined
ct	MV 331 A	hsa-miR-148a_000470	1.077	0.679	1	20.321	18.194	18.194	1.59	2.624	1	0	10,842,294,272.000	1
[truncated: 2,923 more rows]
